# Supplementary material for: Integrating linkage mapping and comparative transcriptome analysis for discovering candidate genes associated with salt tolerance in rice
Source: Front Plant Sci. 2023 Jan 24;14:1065334. doi: 10.3389/fpls.2023.1065334 (PMC9904508; doi:10.3389/fpls.2023.1065334)
Supplement: Supplementary Table 1 — Plant height, heading date and grain width phenotypic variation of RIL. [file DataSheet_1.xlsx]

## Sheet: Table S1
Line	plant height	heading date	grain width
1	125	99	2.5
2	126.7	108.5	2.48333
3	93.55	90	2.5
4	135.05	99.5	2.55
5	136.95	113.5	2.55
6	105.183	97.5	2.8
7	114.75	93	2.3
8	112.75	101	2.6
9	107.55	85	2.56667
10	113.787	96	2.45
11	115.8	91	2.81667
12	90	94	2.38333
13	131.689	105.5	2.4
14	122.5	101.5	2.6
15	140.05	105	2.76667
16	119.833	106	2.2
17	107.05	96	2.5
18	110.675	95.5	2.56667
19	104.1	96.5	2.53333
20	110.456	100.5	2.78333
21	110.8	101	2.5
22	109.875	89.5	2.56667
23	132.325	97.5	2.4
24	114.617	111.5	2.45
25	112.7	96	2.5
26	110.2	92.5	2.25
27	84.9	103	2.35
28	106.15	97.5	2.55
29	79.5625	104	2.4
30	112.75	104	2.55
31	111.8	106	2.5
32	104.6	96.5	2.55
33	114.6	101.5	2.55
34	127.5	102	2.6
35	110.111	109	2.65
36	117.625	108.5	2.25
37	102.95	99	2.55
38	97.0667	85.5	2.4
39	103	106	2.7
40	128.344	98	2.33333
41	137.294	103.5	*
42	92.95	120	*
43	139.113	105.5	2.4
44	112.311	91	2.6
45	103.312	106	*
46	107.5	94.5	2.15
47	110	97	2.55
48	121.85	99.5	2.8
49	110.812	104.5	2.575
50	108.4	87	2.625
51	118.15	103	2.7
52	122.9	91.5	2.41667
53	114	104	2.48333
54	136.8	99	2.6
55	103.65	93	2.6
56	110.567	95	2.53333
57	145.167	96	*
58	100.778	96	*
59	108.2	95.5	2.76667
60	106.412	106	2.66667
61	120.572	91	2.45
62	95.05	110	2.56667
63	100.3	109	2.73333
64	140.2	105.5	2.6
65	99.1167	85.5	2.5
66	127.35	106	2.38333
67	97.7	95	2.58333
68	103.614	93	2.5
69	139.45	115	2.4
70	132.5	105	2.25
71	95	92.5	2.55
72	86.75	96	2.2
73	113.5	96	2.1
74	115.55	96	2.6
75	108.75	95.5	2.71667
76	121.8	96	2.55
77	82.25	82	2.7
78	85.5889	92.5	2.3
79	114.95	109	2.5
80	115.5	95	2.5
81	111	96.5	2.4
82	91.95	88.5	2.9
83	94.05	88	2.7
84	112.7	99	2.5
85	107.021	91	2.7
86	116.75	97	2.75
87	121.333	99.5	2.35
88	123.45	91.5	2.6
89	109.5	99.5	2.3
90	113.5	108.5	2.6
91	90.4389	96	2.88333
92	103.256	100	2.70833
93	113.125	98.5	2.45
94	109.733	101.5	2.375
95	116.375	106	2.55
96	118.5	97	2.45
97	119.45	90	2.55
98	123.875	100	2.38333
99	104.083	96.5	2.6
100	110.9	97.5	2.36667
101	123.312	112.5	2.45
102	132.8	117	2.45
103	122.65	94.5	2.35
104	114.825	91.5	2.55
105	114.875	109.5	2.3
106	99.8333	107.5	2.3
107	114.55	98.5	2.58333
108	110.3	98.5	2.85
109	90.2	100	2.66667
110	103	113	*
111	98.7	107	2.6
112	100.6	102	2.6
113	109.786	98.5	2.6
114	114.625	88	2.35
115	121.267	95	2.4
116	96.25	97.5	2.4
117	120.375	89.5	2.38333
118	117.028	99.5	2.55
119	134.111	99.5	2.5
120	118.4	98.5	2.5
121	126.778	111.5	2.48333
122	110.35	100	2.6
123	98.8	95.5	2.3
124	111.8	106	2.5
125	103.694	108	2.73333
126	116.6	101.5	2.75
127	120.45	117	2.5
128	129.75	104	2.65
129	132.3	108	2.28333
130	118.1	94	2.9
131	115.45	98	2.55
132	107.15	98.5	2.6
133	106.643	104	2.7
134	116	97	2.55
135	135.45	103.5	2.6
136	119.65	103	2.76667
137	86.95	92.5	2.6
138	118.394	100.5	2.75
139	115.65	98.5	2.76667
140	91.0625	85.5	2.8
141	96.9875	94	2.3
142	117.2	108	2.5625
143	106	98.5	2.4
144	124.122	100.5	*
145	116.367	91.5	2.7
146	128.85	106.5	2.6
147	113.5	99.5	2.71667
148	118.633	119	2.28333
149	115.292	106	2.6
150	112.093	89.5	2.51667
151	75.9214	94	2.6
152	105.5	105	2.5
153	101.222	99.5	2.55
154	113.95	98	2.56667
155	125.05	104	2.25
156	98.65	111.5	2.5
157	120.633	113	2.5
158	108.8	92	2.3
159	116.4	100	2.56667
160	122.65	102.5	2.31667
161	100.6	93.5	2.96667
162	112.15	100.5	2.8
163	117.111	95	2.85
164	117.7	99	2.3
165	104.587	111.5	2.46667
166	116.85	102	2.5
167	97.7	93	2.325
168	121.25	106.5	2.5
169	113.025	85.5	2.45
170	95.9389	84	2.7
171	103.15	95.5	2.7
172	114.75	93.5	2.4
173	117.583	95	2.65
174	94.675	99.5	2.5
175	113.8	106	2.53333
176	135.85	110	2.8
177	122.667	104	2.51667
178	131.025	105.5	2.6
179	102.7	92	2.23333
180	104.05	99.5	2.65
181	112.2	104	2.5
182	134.214	103	2.48
183	114.45	107	2.33333
184	92.85	99	2.8
185	106.244	99	2.5
186	112.4	86	2.73333
187	119.1	104	2.4
188	111.328	101.5	2.6
189	97.2	98	2.1
190	108.15	99.5	2.56667
191	108.85	96	2.4
192	119.722	100	2.48333
193	142.95	108	2.53333
194	110.375	105	2.63333
195	114.75	101	2.33889
196	125.55	106	2.48333
197	111.7	101	2.55
198	111.033	100	2.4
199	114.214	100	2.55
200	90.3	92	2.65
201	99.375	116.5	2.46667
202	122	106	2.6
203	89.2	103	2.46667
204	115.5	91.5	2.7
205	119.957	103.5	2.63333
206	103.45	94.5	2.4
207	134.75	110.5	2.23333
208	111	105	2.61667
209	126.589	97	2.5
210	82	93	2.5
211	111.65	94.5	2.4
212	103.475	96	2.68333
213	100.4	93	2.435
214	131.312	118	2.31667
215	128.75	115	*
216	116	99	2.6
217	84.5111	85.5	2.85
218	99.15	85	2.65
219	77.3167	93	2.6
220	110.5	111	2.4
221	123.1	95	2.55
222	130.333	103	2.61667
223	111.062	95.5	2.65
224	107.763	103	2.575
225	92.35	94	2.6
226	131.563	98.5	2.5
227	104.85	96	2.43333
228	115.5	103.5	2.4
229	112.3	95.5	2.35
230	86.8	105	*
231	91.5	103.5	2.56667
232	84.8	105	2.6
233	134	102	2.4
234	133.6	90	2.35
235	102.35	95.5	2.26667
236	132.1	116	2.45
237	156.2	112	2.83333
238	108.9	95.5	2.36667
239	73.4444	107	2.6
240	130.45	102	*
241	139.306	113	2.3
242	140	94	2.3
243	109.143	112	2.3
244	133.05	98.5	2.7
245	97.3889	91	2.36667
246	90.6667	119	*
247	119.2	113	2.65
248	96.3	99.5	*
249	104.2	94.5	2.5
250	99.3929	96.5	2.5
251	100.715	107	2.65
252	127.033	93	2.65
253	112.667	93	2.6

## Sheet: Table S2
sort	replication	block	plot	col	line
1	1	1	1	1	L214		Taking the trial in greenhouse（2018 year） for example
2	1	1	2	2	L222		Sort: planting sequence of Lines, using for seed preparing and transplanting
3	1	1	3	3	L134		Replication: designed two replications in each trial
4	1	1	4	4	L010		Block: every block contain 10 lines
5	1	1	5	5	L147		Plot: planting sequence of lines in each trial
6	1	1	6	6	L141		Col:Planting sequence of lnes in each block
7	1	1	7	7	L247		Line: 260 lines in total, containing 253 RILs, 2 parents and 5 check varieties.
8	1	1	8	8	L182
9	1	1	9	9	L181
10	1	1	10	10	L168
11	1	2	11	1	L110
12	1	2	12	2	L060
13	1	2	13	3	L075
14	1	2	14	4	L253
15	1	2	15	5	L246
16	1	2	16	6	L015
17	1	2	17	7	L237
18	1	2	18	8	L051
19	1	2	19	9	L162
20	1	2	20	10	L208
21	1	3	21	1	L034
22	1	3	22	2	L046
23	1	3	23	3	L245
24	1	3	24	4	L149
25	1	3	25	5	L133
26	1	3	26	6	L218
27	1	3	27	7	L099
28	1	3	28	8	L194
29	1	3	29	9	L124
30	1	3	30	10	L201
31	1	4	31	1	L179
32	1	4	32	2	L172
33	1	4	33	3	L095
34	1	4	34	4	L173
35	1	4	35	5	L096
36	1	4	36	6	L177
37	1	4	37	7	P1
38	1	4	38	8	L140
39	1	4	39	9	L008
40	1	4	40	10	L121
41	1	5	41	1	L083
42	1	5	42	2	L002
43	1	5	43	3	L213
44	1	5	44	4	L092
45	1	5	45	5	L050
46	1	5	46	6	L153
47	1	5	47	7	L094
48	1	5	48	8	L216
49	1	5	49	9	L056
50	1	5	50	10	L184
51	1	6	51	1	L158
52	1	6	52	2	L090
53	1	6	53	3	L059
54	1	6	54	4	L023
55	1	6	55	5	L112
56	1	6	56	6	L178
57	1	6	57	7	L011
58	1	6	58	8	L054
59	1	6	59	9	L031
60	1	6	60	10	L016
61	1	7	61	1	L004
62	1	7	62	2	L248
63	1	7	63	3	L225
64	1	7	64	4	L055
65	1	7	65	5	L087
66	1	7	66	6	L198
67	1	7	67	7	L073
68	1	7	68	8	L040
69	1	7	69	9	L081
70	1	7	70	10	L195
71	1	8	71	1	L156
72	1	8	72	2	L148
73	1	8	73	3	L160
74	1	8	74	4	L066
75	1	8	75	5	L038
76	1	8	76	6	L252
77	1	8	77	7	L058
78	1	8	78	8	L118
79	1	8	79	9	L169
80	1	8	80	10	L062
81	1	9	81	1	L093
82	1	9	82	2	L192
83	1	9	83	3	L164
84	1	9	84	4	L152
85	1	9	85	5	L027
86	1	9	86	6	L241
87	1	9	87	7	L197
88	1	9	88	8	L024
89	1	9	89	9	L082
90	1	9	90	10	L021
91	1	10	91	1	L030
92	1	10	92	2	L107
93	1	10	93	3	L127
94	1	10	94	4	L138
95	1	10	95	5	L155
96	1	10	96	6	L142
97	1	10	97	7	L207
98	1	10	98	8	L049
99	1	10	99	9	L226
100	1	10	100	10	L072
101	1	11	101	1	L119
102	1	11	102	2	L037
103	1	11	103	3	L045
104	1	11	104	4	L250
105	1	11	105	5	L234
106	1	11	106	6	L089
107	1	11	107	7	L211
108	1	11	108	8	L188
109	1	11	109	9	L145
110	1	11	110	10	L171
111	1	12	111	1	L108
112	1	12	112	2	L003
113	1	12	113	3	L154
114	1	12	114	4	L074
115	1	12	115	5	L249
116	1	12	116	6	L005
117	1	12	117	7	L135
118	1	12	118	8	L199
119	1	12	119	9	L039
120	1	12	120	10	L227
121	1	13	121	1	L251
122	1	13	122	2	L151
123	1	13	123	3	L079
124	1	13	124	4	L224
125	1	13	125	5	L186
126	1	13	126	6	CK4
127	1	13	127	7	L076
128	1	13	128	8	L236
129	1	13	129	9	CK3
130	1	13	130	10	L244
131	1	14	131	1	L114
132	1	14	132	2	L013
133	1	14	133	3	L139
134	1	14	134	4	L061
135	1	14	135	5	L230
136	1	14	136	6	L202
137	1	14	137	7	L097
138	1	14	138	8	L017
139	1	14	139	9	L043
140	1	14	140	10	L185
141	1	15	141	1	CK1
142	1	15	142	2	L084
143	1	15	143	3	L180
144	1	15	144	4	L116
145	1	15	145	5	L014
146	1	15	146	6	L130
147	1	15	147	7	L069
148	1	15	148	8	L103
149	1	15	149	9	L077
150	1	15	150	10	L025
151	1	16	151	1	L032
152	1	16	152	2	L209
153	1	16	153	3	L063
154	1	16	154	4	L126
155	1	16	155	5	L078
156	1	16	156	6	L238
157	1	16	157	7	L028
158	1	16	158	8	L132
159	1	16	159	9	L161
160	1	16	160	10	L223
161	1	17	161	1	L205
162	1	17	162	2	L159
163	1	17	163	3	L033
164	1	17	164	4	L240
165	1	17	165	5	L136
166	1	17	166	6	L020
167	1	17	167	7	L144
168	1	17	168	8	L088
169	1	17	169	9	L219
170	1	17	170	10	L191
171	1	18	171	1	L022
172	1	18	172	2	L065
173	1	18	173	3	L001
174	1	18	174	4	L239
175	1	18	175	5	L101
176	1	18	176	6	L165
177	1	18	177	7	L231
178	1	18	178	8	L229
179	1	18	179	9	L235
180	1	18	180	10	L167
181	1	19	181	1	L129
182	1	19	182	2	L228
183	1	19	183	3	L221
184	1	19	184	4	L106
185	1	19	185	5	L029
186	1	19	186	6	L098
187	1	19	187	7	L085
188	1	19	188	8	L042
189	1	19	189	9	L204
190	1	19	190	10	L157
191	1	20	191	1	L044
192	1	20	192	2	L193
193	1	20	193	3	L091
194	1	20	194	4	L041
195	1	20	195	5	L009
196	1	20	196	6	L052
197	1	20	197	7	CK2
198	1	20	198	8	L212
199	1	20	199	9	L109
200	1	20	200	10	L113
201	1	21	201	1	L047
202	1	21	202	2	L105
203	1	21	203	3	L122
204	1	21	204	4	L243
205	1	21	205	5	L187
206	1	21	206	6	L117
207	1	21	207	7	L210
208	1	21	208	8	L233
209	1	21	209	9	L176
210	1	21	210	10	L123
211	1	22	211	1	L111
212	1	22	212	2	L007
213	1	22	213	3	L143
214	1	22	214	4	L068
215	1	22	215	5	L053
216	1	22	216	6	L203
217	1	22	217	7	L012
218	1	22	218	8	L071
219	1	22	219	9	L131
220	1	22	220	10	L035
221	1	23	221	1	L026
222	1	23	222	2	L064
223	1	23	223	3	L206
224	1	23	224	4	L174
225	1	23	225	5	L019
226	1	23	226	6	L115
227	1	23	227	7	L104
228	1	23	228	8	L200
229	1	23	229	9	L166
230	1	23	230	10	P2
231	1	24	231	1	L215
232	1	24	232	2	L150
233	1	24	233	3	L190
234	1	24	234	4	L006
235	1	24	235	5	L128
236	1	24	236	6	L183
237	1	24	237	7	L018
238	1	24	238	8	L242
239	1	24	239	9	L102
240	1	24	240	10	L189
241	1	25	241	1	L125
242	1	25	242	2	L080
243	1	25	243	3	L146
244	1	25	244	4	L217
245	1	25	245	5	L163
246	1	25	246	6	L175
247	1	25	247	7	L067
248	1	25	248	8	L070
249	1	25	249	9	L220
250	1	25	250	10	L120
251	1	26	251	1	CK5
252	1	26	252	2	L170
253	1	26	253	3	L196
254	1	26	254	4	L048
255	1	26	255	5	L100
256	1	26	256	6	L232
257	1	26	257	7	L137
258	1	26	258	8	L036
259	1	26	259	9	L057
260	1	26	260	10	L086
261	2	27	1	1	L050
262	2	27	2	2	L252
263	2	27	3	3	L177
264	2	27	4	4	L158
265	2	27	5	5	L109
266	2	27	6	6	L057
267	2	27	7	7	L151
268	2	27	8	8	L053
269	2	27	9	9	L135
270	2	27	10	10	L250
271	2	28	11	1	P1
272	2	28	12	2	L182
273	2	28	13	3	L051
274	2	28	14	4	L099
275	2	28	15	5	L161
276	2	28	16	6	L189
277	2	28	17	7	L085
278	2	28	18	8	L081
279	2	28	19	9	L117
280	2	28	20	10	L239
281	2	29	21	1	L020
282	2	29	22	2	L083
283	2	29	23	3	L003
284	2	29	24	4	L230
285	2	29	25	5	L031
286	2	29	26	6	L160
287	2	29	27	7	L084
288	2	29	28	8	L021
289	2	29	29	9	L080
290	2	29	30	10	L200
291	2	30	31	1	L070
292	2	30	32	2	L112
293	2	30	33	3	CK2
294	2	30	34	4	L251
295	2	30	35	5	L234
296	2	30	36	6	L066
297	2	30	37	7	L184
298	2	30	38	8	L232
299	2	30	39	9	L005
300	2	30	40	10	L014
301	2	31	41	1	L170
302	2	31	42	2	L033
303	2	31	43	3	L206
304	2	31	44	4	L224
305	2	31	45	5	L154
306	2	31	46	6	L180
307	2	31	47	7	L153
308	2	31	48	8	L120
309	2	31	49	9	L058
310	2	31	50	10	L178
311	2	32	51	1	L016
312	2	32	52	2	L244
313	2	32	53	3	L213
314	2	32	54	4	L140
315	2	32	55	5	L110
316	2	32	56	6	L156
317	2	32	57	7	L193
318	2	32	58	8	L131
319	2	32	59	9	L048
320	2	32	60	10	L037
321	2	33	61	1	L165
322	2	33	62	2	L214
323	2	33	63	3	L155
324	2	33	64	4	L077
325	2	33	65	5	L201
326	2	33	66	6	L219
327	2	33	67	7	L225
328	2	33	68	8	L013
329	2	33	69	9	L174
330	2	33	70	10	L027
331	2	34	71	1	L237
332	2	34	72	2	L228
333	2	34	73	3	L119
334	2	34	74	4	L212
335	2	34	75	5	L137
336	2	34	76	6	L079
337	2	34	77	7	L179
338	2	34	78	8	L123
339	2	34	79	9	L078
340	2	34	80	10	L071
341	2	35	81	1	L249
342	2	35	82	2	L043
343	2	35	83	3	L019
344	2	35	84	4	L146
345	2	35	85	5	L181
346	2	35	86	6	L205
347	2	35	87	7	L195
348	2	35	88	8	L103
349	2	35	89	9	L241
350	2	35	90	10	L049
351	2	36	91	1	L176
352	2	36	92	2	L095
353	2	36	93	3	L238
354	2	36	94	4	L075
355	2	36	95	5	CK3
356	2	36	96	6	L045
357	2	36	97	7	L012
358	2	36	98	8	CK5
359	2	36	99	9	L062
360	2	36	100	10	L113
361	2	37	101	1	L041
362	2	37	102	2	L074
363	2	37	103	3	L196
364	2	37	104	4	L067
365	2	37	105	5	L148
366	2	37	106	6	L188
367	2	37	107	7	L186
368	2	37	108	8	L216
369	2	37	109	9	L007
370	2	37	110	10	L054
371	2	38	111	1	L192
372	2	38	112	2	L115
373	2	38	113	3	L198
374	2	38	114	4	L088
375	2	38	115	5	L229
376	2	38	116	6	L207
377	2	38	117	7	L124
378	2	38	118	8	L134
379	2	38	119	9	L006
380	2	38	120	10	L114
381	2	39	121	1	L218
382	2	39	122	2	L147
383	2	39	123	3	L150
384	2	39	124	4	L132
385	2	39	125	5	L060
386	2	39	126	6	L210
387	2	39	127	7	L127
388	2	39	128	8	L022
389	2	39	129	9	L055
390	2	39	130	10	L098
391	2	40	131	1	L011
392	2	40	132	2	L056
393	2	40	133	3	L026
394	2	40	134	4	L136
395	2	40	135	5	L227
396	2	40	136	6	L139
397	2	40	137	7	L038
398	2	40	138	8	L175
399	2	40	139	9	L025
400	2	40	140	10	L086
401	2	41	141	1	L168
402	2	41	142	2	L217
403	2	41	143	3	L142
404	2	41	144	4	L004
405	2	41	145	5	L164
406	2	41	146	6	L194
407	2	41	147	7	L144
408	2	41	148	8	L069
409	2	41	149	9	L104
410	2	41	150	10	L097
411	2	42	151	1	L063
412	2	42	152	2	L042
413	2	42	153	3	L128
414	2	42	154	4	L248
415	2	42	155	5	L243
416	2	42	156	6	L149
417	2	42	157	7	L208
418	2	42	158	8	L111
419	2	42	159	9	L173
420	2	42	160	10	L065
421	2	43	161	1	L235
422	2	43	162	2	L159
423	2	43	163	3	L093
424	2	43	164	4	L157
425	2	43	165	5	L073
426	2	43	166	6	L034
427	2	43	167	7	L222
428	2	43	168	8	L202
429	2	43	169	9	L102
430	2	43	170	10	L226
431	2	44	171	1	L089
432	2	44	172	2	L091
433	2	44	173	3	L231
434	2	44	174	4	L068
435	2	44	175	5	L223
436	2	44	176	6	L122
437	2	44	177	7	L172
438	2	44	178	8	L221
439	2	44	179	9	L242
440	2	44	180	10	L246
441	2	45	181	1	L143
442	2	45	182	2	L028
443	2	45	183	3	L101
444	2	45	184	4	L245
445	2	45	185	5	L187
446	2	45	186	6	L029
447	2	45	187	7	L044
448	2	45	188	8	L183
449	2	45	189	9	L121
450	2	45	190	10	L015
451	2	46	191	1	L076
452	2	46	192	2	L059
453	2	46	193	3	L162
454	2	46	194	4	L096
455	2	46	195	5	L035
456	2	46	196	6	L009
457	2	46	197	7	L209
458	2	46	198	8	L100
459	2	46	199	9	L171
460	2	46	200	10	L118
461	2	47	201	1	L215
462	2	47	202	2	L008
463	2	47	203	3	L032
464	2	47	204	4	L052
465	2	47	205	5	L203
466	2	47	206	6	L129
467	2	47	207	7	L253
468	2	47	208	8	L145
469	2	47	209	9	L236
470	2	47	210	10	L105
471	2	48	211	1	L190
472	2	48	212	2	L087
473	2	48	213	3	L233
474	2	48	214	4	L024
475	2	48	215	5	L247
476	2	48	216	6	L046
477	2	48	217	7	L061
478	2	48	218	8	L106
479	2	48	219	9	L030
480	2	48	220	10	L001
481	2	49	221	1	L211
482	2	49	222	2	L039
483	2	49	223	3	P2
484	2	49	224	4	L220
485	2	49	225	5	L169
486	2	49	226	6	CK4
487	2	49	227	7	L090
488	2	49	228	8	L092
489	2	49	229	9	L036
490	2	49	230	10	L116
491	2	50	231	1	L125
492	2	50	232	2	L017
493	2	50	233	3	L072
494	2	50	234	4	L199
495	2	50	235	5	L082
496	2	50	236	6	L130
497	2	50	237	7	L064
498	2	50	238	8	L002
499	2	50	239	9	L240
500	2	50	240	10	L023
501	2	51	241	1	L133
502	2	51	242	2	L047
503	2	51	243	3	L204
504	2	51	244	4	L126
505	2	51	245	5	L167
506	2	51	246	6	L040
507	2	51	247	7	L018
508	2	51	248	8	L107
509	2	51	249	9	L010
510	2	51	250	10	L197
511	2	52	251	1	L138
512	2	52	252	2	L141
513	2	52	253	3	L191
514	2	52	254	4	L152
515	2	52	255	5	L094
516	2	52	256	6	L163
517	2	52	257	7	L166
518	2	52	258	8	L185
519	2	52	259	9	L108
520	2	52	260	10	CK1

## Sheet: Table S3
Line	Greenhouse		Field		BLUP
	W2	W4	W2	W4	W2	W4
P1	5.08	7.09	5	7	5.04	7.04
P2	2.08	3.3	2	3	2.04	3.15
L001	4.67	5.59	2.94	4.7	3.78	5.14
L002	4.91	4.68	3.53	4.46	4.21	4.54
L003	4.56	5.45	3.33	5.18	3.93	5.32
L004	6.62	7.35	3.92	6.63	5.49	7.13
L005	4.06	4	2.74	3.01	3.23	3.47
L006	4.51	4.14	3.14	3.98	3.75	3.94
L007	3.88	3.8	2.55	2.77	3.03	3.18
L008	4.91	4.92	3.74	4.67	4.3	4.69
L009	4.91	5.65	4.31	6.15	4.64	5.83
L010	4.81	5.67	3.92	4.7	4.38	5.24
L011	4.8	5.73	4.31	5.42	4.55	5.57
L012	5.85	6.69	3.92	5.91	5.04	6.36
L013	4.39	5.34	3.72	3.98	4.02	4.69
L014	5.49	6.13	3.92	4.94	4.82	5.59
L015	4.67	5.09	3.92	5.67	4.27	5.3
L016	4.2	4.9	3.53	4.7	3.77	4.75
L017	4.66	5.05	4.11	4.94	4.37	4.95
L018	4.78	5.7	3.72	5.42	4.26	5.55
L019	4.56	4.83	2.74	4.46	3.6	4.62
L020	4.4	5.86	4.11	5.42	4.27	5.63
L021	5.49	5.85	3.72	4.7	4.69	5.32
L022	4.58	4.94	2.74	3.26	3.61	4.14
L023	5.64	6.86	4.31	5.67	5.12	6.35
L024	5.35	6.03	4.5	5.18	5.07	5.68
L025	4.43	4.95	3.53	3.98	3.95	4.49
L026	4.34	4.79	4.11	4.46	4.2	4.59
L027	5.12	5.64	3.92	4.94	4.58	5.26
L028	4.7	5.5	3.92	5.18	4.27	5.33
L029	3.64	4.2	3.33	3.74	3.34	3.92
L030	5.02	5.58	4.11	6.15	4.62	5.83
L031	4.87	5.52	3.33	4.46	4.13	5.08
L032	5.28	5.97	4.7	5.18	5.09	5.62
L033	4.19	4.63	3.14	3.74	3.56	4.16
L034	5.72	5.96	4.7	5.91	5.41	5.98
L035	3.8	4.09	3.53	3.26	3.56	3.6
L036	5.29	6.36	4.7	5.67	5.12	6.06
L037	4.27	4.89	3.72	4.46	4	4.67
L038	4.87	5.02	3.14	4.94	3.96	4.95
L039	4.39	5.53	3.53	4.22	3.94	4.91
L040	5.7	6.49	4.31	5.67	5.12	6.09
L041	5.43	5.98	2.94	4.22	4.2	5.21
L042	5.44	6.09	4.5	4.94	5.1	5.57
L043	3.53	3.71	2.94	3.26	3.05	3.4
L044	4.9	5.23	3.53	4.46	4.23	4.87
L045	4.72	5.39	3.53	4.94	4.1	5.16
L046	5.5	6.27	4.11	4.94	5.01	5.71
L047	3.69	4.22	2.74	2.77	3.08	3.46
L048	4.52	4.44	3.33	3.74	3.87	4.07
L049	4.88	5.39	3.53	4.22	4.23	4.82
L050	5.17	5.33	3.92	4.46	4.55	4.96
L051	5.13	5.21	3.53	5.18	4.34	5.14
L052	4.17	4.2	3.14	3.98	3.55	3.99
L053	4.71	5	3.33	4.46	4.03	4.69
L054	4.88	4.61	3.53	3.98	4.22	4.27
L055	6.23	5.97	4.5	6.87	5.57	6.4
L056	3.79	4.13	2.94	3.74	3.2	3.84
L057	5.35	6.24	4.31	5.91	4.94	6.07
L058	5.33	6.16	3.92	5.67	4.71	5.93
L059	5.55	5.77	4.5	6.63	5.12	6.14
L060	4.37	4.9	3.14	4.7	3.7	4.75
L061	4.76	4.87	3.53	4.94	4.15	4.87
L062	5.32	5.96	3.72	5.18	4.59	5.64
L063	4.53	4.86	3.92	5.18	4.21	4.92
L064	4.62	5.56	3.92	4.46	4.29	5.06
L065	5.64	6.13	3.57	4.66	4.75	5.52
L066	4.79	4.94	3.53	4.46	4.17	4.7
L067	4.42	4.4	2.94	3.5	3.62	3.93
L068	4.81	5.34	3.53	4.94	4.17	5.13
L069	5.4	5.85	4.11	4.46	4.86	5.22
L070	4.7	5.3	3.72	4.7	4.21	5.01
L071	4.43	4.76	3.72	5.67	4.03	5.11
L072	5.21	5.71	3.53	5.18	4.45	5.43
L073	4.23	4.44	2.94	4.22	3.43	4.3
L074	4.31	4.36	2.94	4.46	3.53	4.34
L075	5.18	6.05	4.11	5.42	4.73	5.81
L076	4.98	6.56	3.92	6.15	4.5	6.4
L077	4.22	4.36	3.92	4.7	4.02	4.47
L078	5.36	6	4.31	5.42	4.93	5.72
L079	5.03	5.83	4.5	5.42	4.83	5.65
L080	5.62	6.6	4.7	4.94	5.29	5.86
L081	5.47	5.7	4.11	5.67	4.87	5.69
L082	5.61	5.93	3.92	4.46	4.87	5.26
L083	4.82	5.44	3.14	4.22	3.93	4.87
L084	4.48	4.99	3.53	4.46	3.99	4.73
L085	4.84	5.53	3.72	5.42	4.32	5.47
L086	6.09	5.79	3.92	4.7	5.2	5.35
L087	5.93	6.17	4.89	6.15	5.61	6.18
L088	3.92	4.55	2.35	3.01	2.99	3.76
L089	4.48	5.03	3.53	3.98	3.99	4.5
L090	4.09	4.42	3.14	3.26	3.51	3.82
L091	4.15	4.4	3.33	3.5	3.65	3.94
L092	3.66	3.73	2.55	3.01	2.93	3.28
L093	4.52	4.81	3.53	3.74	4.01	4.26
L094	5.57	6.61	4.7	5.67	5.27	6.19
L095	3.69	4.4	2.35	2.77	2.84	3.58
L096	3.84	4.59	3.72	4.94	3.67	4.69
L097	5.22	6.02	3.53	5.67	4.42	5.85
L098	3.86	4.35	3.14	4.7	3.37	4.45
L099	4.52	5.43	3.53	4.94	4.01	5.14
L100	4.82	5.21	4.5	4.94	4.69	5.06
L101	5.45	6.31	4.7	6.39	5.19	6.36
L102	5.03	6	4.31	6.39	4.75	6.16
L103	4.74	5.13	3.72	4.46	4.26	4.81
L104	4.77	5.07	3.14	3.5	3.94	4.31
L105	4.5	4.46	3.92	4.94	4.17	4.62
L106	4.95	5.22	3.92	3.98	4.49	4.62
L107	4.16	4.5	4.31	4.7	4.18	4.53
L108	4.96	4.96	3.92	3.98	4.47	4.48
L109	4.71	5.28	4.31	4.22	4.54	4.71
L110	3.99	3.81	3.55	4.87	3.5	4.02
L111	6.34	6.54	5.04	5.36	5.95	6.1
L112	3.68	4.38	3.53	3.26	3.43	3.77
L113	4.72	4.31	3.14	3.01	3.91	3.65
L114	5.72	6.58	4.89	5.42	5.48	6.09
L115	4.74	5.29	4.7	5.42	4.76	5.35
L116	3.54	3.42	2.35	2.29	2.73	2.76
L117	5.65	5.94	4.5	5.42	5.21	5.71
L118	5.16	5.41	3.92	5.42	4.63	5.38
L119	4.93	4.77	4.11	4.46	4.57	4.6
L120	4.37	5.21	4.11	4.46	4.21	4.84
L121	5.28	5.48	4.27	4.92	4.86	5.22
L122	4.58	4.52	3.33	4.7	3.89	4.55
L123	4.28	4.84	2.55	3.26	3.31	4.08
L124	4.56	5.12	3.33	4.7	3.91	4.9
L125	4.26	4.44	2.74	4.22	3.42	4.31
L126	4.41	3.82	3.53	4.46	3.92	4
L127	5.26	5.68	3.64	4.29	4.55	5.06
L128	4.17	4.4	3.87	3.94	3.93	4.11
L129	5.4	6.43	4.89	6.39	5.31	6.45
L130	5.54	6.82	4.7	5.91	5.25	6.45
L131	6.5	7	4.7	7.11	5.84	7.1
L132	5.07	5.67	3.72	6.15	4.41	5.84
L133	5.16	5.99	3.92	5.18	4.63	5.67
L134	5.16	4.69	3.53	4.22	4.37	4.43
L135	4.4	5.03	3.92	5.18	4.12	5.07
L136	4.28	5.09	3.92	5.18	4.07	5.1
L137	4.84	5.7	3.72	4.22	4.29	4.99
L138	4.55	4.95	3.14	4.7	3.77	4.78
L139	4.58	4.81	3.92	4.46	4.22	4.6
L140	4.41	5.19	3.14	4.22	3.68	4.68
L141	3.67	3.56	2.55	2.29	2.92	2.86
L142	4.85	4.44	3.53	4.94	4.14	4.6
L143	4.84	5.51	4.89	5.42	4.92	5.47
L144	4.19	4.26	3.72	5.18	3.87	4.61
L145	4.69	5.03	3.33	3.98	4	4.5
L146	4.13	4.91	3.72	4.22	3.87	4.6
L147	3.97	4.3	3.53	3.98	3.62	4.02
L148	5.55	5.44	4.5	4.94	5.16	5.21
L149	4.33	5.31	4.11	5.18	4.22	5.23
L150	5.71	6.06	4.89	5.91	5.43	6.01
L151	3.73	3.58	2.55	2.29	2.97	2.84
L152	4.43	4.93	3.33	4.7	3.86	4.78
L153	4.43	5.34	3.33	4.7	3.83	5.03
L154	5.62	6.21	4.7	6.87	5.31	6.51
L155	5.79	6.31	4.7	5.42	5.4	5.97
L156	4.28	4.91	3.33	4.46	3.75	4.65
L157	5.13	5.13	3.14	4.7	4.13	4.89
L158	4.6	4.93	3.14	4.22	3.83	4.58
L159	5.36	5.88	4.5	5.42	5.04	5.69
L160	5.87	6.74	4.31	5.67	5.23	6.3
L161	4.84	5.32	4.11	5.67	4.47	5.44
L162	5.42	5.89	4.31	5.18	4.96	5.55
L163	5.41	6.14	5.09	5.67	5.41	5.94
L164	5.82	6.37	4.11	4.94	5.17	5.75
L165	4.04	4.5	3.92	3.98	3.91	4.18
L166	6.02	7.18	4.7	6.39	5.56	6.87
L167	4.98	5.41	4.11	4.46	4.54	4.93
L168	5.92	6.16	3.92	5.18	5.04	5.7
L169	5.77	6.79	4.5	5.91	5.29	6.37
L170	5.12	5.8	4.11	5.18	4.68	5.52
L171	4.74	5.39	4.11	4.7	4.42	5.03
L172	4.7	5.67	4.31	5.18	4.49	5.44
L173	5.14	6.07	3.72	4.94	4.5	5.56
L174	4.99	5.54	3.53	5.42	4.25	5.5
L175	4.75	5.61	3.92	4.7	4.34	5.18
L176	5.36	6.46	4.5	5.42	5.05	6.03
L177	4.34	4.89	3.92	5.18	4.06	4.97
L178	4.99	4.93	4.11	5.18	4.56	5.01
L179	5.27	6.23	4.11	6.15	4.77	6.2
L180	4.85	5.23	3.33	4.94	4.07	5.07
L181	5.34	6.19	4.11	5.42	4.81	5.89
L182	4.95	5.12	3.92	4.7	4.46	4.9
L183	3.33	3.2	2.94	3.26	2.96	3.08
L184	3.95	4.12	2.55	3.98	3.12	3.94
L185	4.72	5.07	4.11	5.42	4.45	5.21
L186	5.69	6.56	3.33	6.15	4.6	6.39
L187	4.4	4.3	3.33	3.5	3.8	3.89
L188	4.55	4.71	3.53	4.94	4.01	4.78
L189	3.76	4.91	3.72	4.22	3.63	4.47
L190	4.68	5.18	3.53	4.46	4.1	4.84
L191	4.12	4.36	3.72	4.22	3.82	4.24
L192	4.64	4.91	3.14	3.5	3.84	4.24
L193	4.04	4.43	3.72	4.7	3.78	4.48
L194	4.38	4.66	3.53	4.46	3.89	4.49
L195	5.13	4.99	4.11	4.22	4.68	4.58
L196	4.87	5.15	4.11	5.18	4.53	5.15
L197	4.71	5.14	3.72	4.7	4.23	4.91
L198	5.07	5.59	4.31	4.94	4.77	5.28
L199	5	5.64	3.92	4.94	4.55	5.31
L200	5.16	5.76	4.31	4.94	4.82	5.42
L201	5.53	6.02	4.89	6.63	5.35	6.29
L202	5.97	6.83	5.09	7.11	5.74	7
L203	4.94	6.23	4.5	5.18	4.76	5.77
L204	5.85	6.78	4.7	5.91	5.45	6.43
L205	5.83	6.5	4.89	5.91	5.57	6.29
L206	4.96	4.99	4.31	5.18	4.69	5.03
L207	4.73	5.21	4.31	4.94	4.53	5.05
L208	5.35	6.33	4.5	6.87	5.02	6.59
L209	4.21	4.39	2.94	3.74	3.46	4.03
L210	4.52	4.86	3.72	4.46	4.1	4.63
L211	5.75	6.79	4.89	6.39	5.5	6.67
L212	4.6	4.84	3.72	4.7	4.16	4.7
L213	3.79	4.43	2.74	2.53	3.08	3.48
L214	5.51	6.31	3.72	4.7	4.71	5.6
L215	5.18	5.34	3.74	5.18	4.5	5.22
L216	5.14	5.75	3.72	4.94	4.51	5.37
L217	4.93	6.04	4.11	5.18	4.61	5.66
L218	5.2	5.9	3.53	5.67	4.4	5.74
L219	4.41	5.28	3.92	3.98	4.18	4.66
L220	4.74	5.24	3.33	4.7	4	5
L221	4.86	5.16	3.92	4.94	4.41	5.03
L222	5.32	5.82	4.31	5.42	4.93	5.65
L223	4.18	4.43	3.92	3.74	4.03	4.01
L224	5.65	6.91	4.7	6.63	5.35	6.88
L225	5.24	5.69	3.92	4.22	4.6	4.92
L226	3.8	4.81	2.94	3.5	3.26	4.15
L227	4.9	5.62	3.53	5.18	4.22	5.39
L228	4.65	5.35	3.33	4.22	3.97	4.83
L229	4.58	4.37	4.11	5.67	4.34	4.88
L230	5.9	6.35	4.89	5.91	5.56	6.19
L231	4.9	4.93	3.33	3.74	4.09	4.33
L232	4.79	5.17	3.72	4.7	4.26	4.93
L233	5.87	5.76	4.7	5.18	5.49	5.54
L234	4.95	5.15	4.5	4.94	4.77	5.05
L235	5.26	5.47	4.11	5.42	4.73	5.43
L236	5.11	6.36	3.92	4.94	4.6	5.76
L237	4.88	5.79	4.31	6.39	4.65	6.06
L238	4.52	4.58	3.33	2.77	3.89	3.66
L239	3.52	3.66	3.33	3.01	3.25	3.27
L240	4.35	4.95	3.92	4.7	4.1	4.78
L241	5.32	5.64	4.7	5.42	5.09	5.53
L242	4.33	4.65	3.14	3.98	3.66	4.3
L243	3.86	3.98	3.14	3.26	3.39	3.54
L244	4.82	4.6	3.53	3.98	4.15	4.25
L245	5.46	6.23	4.5	5.67	5.11	6.01
L246	5.31	5.41	3.33	4.7	4.37	5.06
L247	5.57	6.38	4.7	6.15	5.39	6.38
L248	4.79	4.36	3.53	4.22	4.13	4.23
L249	4.56	5.5	3.14	4.7	3.81	5.09
L250	5.1	5.48	3.33	4.46	4.22	5.01
L251	4.41	4.93	3.14	3.74	3.7	4.33
L252	5.99	6.59	3.72	5.91	5.01	6.31
L253	4.94	5.33	3.53	4.7	4.29	5.01

## Sheet: Table S4
Table S3 Population sequencing and mapping
	Total reads	Mapping reads	Sequence depth	Coverage(1X)	Coverage(4X)
Jileng 1	109892252	96.43	39.02	98.17	97.45
Milyang 23	118425689	96.02	43.8	93.19	90.45
Min Line	16865801	95.57	6.19	87.49	62.42
Max Line	41743568	98.67	14.68	98.59	95.39
Average Line	24315535	97.79	8.94	93.58	81.71

## Sheet: Table S5
Overview of SNP number
	SNP number	Homozygous rate
Jileng 1	5799011	97.13
Milyang 23	4970944	85.47
Min Line	1581459	62.36
Max Line	5213552	96.51
Average Line	3063155	88.01

## Sheet: Table S6
Information of Bin marker
Chromosome	Chrome Length(Mb)	Marker number	Marker length(Kb)
1	43.27	366	118.23
2	35.94	304	118.21
3	36.41	290	125.56
4	35.5	275	129.1
5	29.96	213	140.65
6	31.25	261	119.73
7	29.7	255	116.46
8	28.44	250	113.77
9	23.01	181	127.14				6
10	23.21	215	107.94
11	29.02	252	115.16
12	27.53	199	138.35
Genome	373.25	3061	121.94

## Sheet: Table S7
Information of genetic map
Linkage Group	Bin Marker	Genetic Position
chr01	chr01P847695	0
chr01	chr01P187211	0.89
chr01	chr01P301560	1.156
chr01	chr01P544631	1.499
chr01	chr01P630167	1.909
chr01	chr01P746294	2.399
chr01	chr01P1049502	3.048
chr01	chr01P938034	3.184
chr01	chr01P1127004	3.91
chr01	chr01P1248811	5.272
chr01	chr01P1335631	6.328
chr01	chr01P1432493	7.297
chr01	chr01P1531078	7.777
chr01	chr01P1639266	8.479
chr01	chr01P1734787	9.161
chr01	chr01P1757054	10.982
chr01	chr01P1889456	11.299
chr01	chr01P2049408	11.507
chr01	chr01P2110085	11.829
chr01	chr01P2236638	12.332
chr01	chr01P2344223	13.246
chr01	chr01P2445005	13.978
chr01	chr01P2537680	14.468
chr01	chr01P2621921	14.96
chr01	chr01P2728367	15.264
chr01	chr01P2828757	15.67
chr01	chr01P3320821	15.983
chr01	chr01P3241769	16.327
chr01	chr01P3446882	16.526
chr01	chr01P3049953	16.562
chr01	chr01P3140331	16.607
chr01	chr01P2898148	16.775
chr01	chr01P3538672	17.199
chr01	chr01P3604941	17.756
chr01	chr01P3710788	18.021
chr01	chr01P3833998	18.578
chr01	chr01P3858964	19.087
chr01	chr01P3996487	19.264
chr01	chr01P4109230	19.472
chr01	chr01P4246210	19.826
chr01	chr01P4323611	20.423
chr01	chr01P4445680	21.071
chr01	chr01P4541713	21.177
chr01	chr01P4725093	21.483
chr01	chr01P4619631	21.712
chr01	chr01P4840917	21.981
chr01	chr01P4930945	22.456
chr01	chr01P5046939	23.096
chr01	chr01P5136462	24.27
chr01	chr01P5239252	25.022
chr01	chr01P5303414	25.166
chr01	chr01P5429795	25.3
chr01	chr01P5509292	26.793
chr01	chr01P5640567	27.321
chr01	chr01P5726729	29.187
chr01	chr01P5792766	29.839
chr01	chr01P6038166	30.369
chr01	chr01P6139859	30.883
chr01	chr01P6230006	31.57
chr01	chr01P6317383	32.588
chr01	chr01P6411693	32.855
chr01	chr01P6537642	34.022
chr01	chr01P6648125	34.771
chr01	chr01P6731287	36.811
chr01	chr01P6829241	38.119
chr01	chr01P6941495	40.103
chr01	chr01P7023446	40.538
chr01	chr01P7136329	41.048
chr01	chr01P7241953	41.607
chr01	chr01P7345733	43.398
chr01	chr01P7438324	43.574
chr01	chr01P7539108	43.857
chr01	chr01P7588014	44.094
chr01	chr01P7744810	44.534
chr01	chr01P7847983	45.188
chr01	chr01P7911540	45.371
chr01	chr01P8049228	45.713
chr01	chr01P8131490	46.392
chr01	chr01P8247991	47.318
chr01	chr01P8336069	49.551
chr01	chr01P8459586	50.647
chr01	chr01P8608336	51.124
chr01	chr01P8718289	51.694
chr01	chr01P8786928	52.176
chr01	chr01P8911319	53.368
chr01	chr01P9047549	54.036
chr01	chr01P9118334	56.075
chr01	chr01P9244151	56.881
chr01	chr01P9323277	57.808
chr01	chr01P9446784	60.166
chr01	chr01P9453086	60.703
chr01	chr01P9618630	60.907
chr01	chr01P9657211	61.683
chr01	chr01P9817410	61.84
chr01	chr01P9869938	62.849
chr01	chr01P10025966	63.098
chr01	chr01P10246560	63.437
chr01	chr01P10402191	63.732
chr01	chr01P10521705	64.139
chr01	chr01P10615016	65.252
chr01	chr01P10702349	66.608
chr01	chr01P10913498	67.244
chr01	chr01P11010184	67.877
chr01	chr01P11174783	68.279
chr01	chr01P11408338	68.372
chr01	chr01P11137894	68.497
chr01	chr01P11585630	68.592
chr01	chr01P11694800	69.449
chr01	chr01P11795548	70.065
chr01	chr01P11882799	71.073
chr01	chr01P12203395	71.46
chr01	chr01P12057737	71.528
chr01	chr01P12046752	71.575
chr01	chr01P12335357	71.74
chr01	chr01P12437820	71.94
chr01	chr01P12546070	72.39
chr01	chr01P12645750	72.601
chr01	chr01P12740858	73.106
chr01	chr01P13007385	73.775
chr01	chr01P12905817	73.852
chr01	chr01P13123870	73.968
chr01	chr01P12770192	74.095
chr01	chr01P13197231	74.248
chr01	chr01P13273564	74.316
chr01	chr01P13412015	74.504
chr01	chr01P13541077	74.762
chr01	chr01P13622784	75.13
chr01	chr01P13932474	75.475
chr01	chr01P13745215	75.581
chr01	chr01P13977897	75.672
chr01	chr01P14166949	75.86
chr01	chr01P14531894	75.975
chr01	chr01P14375744	76.043
chr01	chr01P14344872	76.092
chr01	chr01P14639574	76.285
chr01	chr01P14803438	76.449
chr01	chr01P14650648	76.52
chr01	chr01P14946387	76.718
chr01	chr01P15185164	76.969
chr01	chr01P15260345	77.051
chr01	chr01P15413207	77.147
chr01	chr01P15536806	77.264
chr01	chr01P15758637	77.325
chr01	chr01P18235749	77.355
chr01	chr01P17524874	77.44
chr01	chr01P17980581	77.477
chr01	chr01P17126026	77.567
chr01	chr01P15565708	77.715
chr01	chr01P18535668	77.835
chr01	chr01P18398376	78.047
chr01	chr01P18718114	79.261
chr01	chr01P18841628	79.514
chr01	chr01P18641070	80.101
chr01	chr01P19002984	80.759
chr01	chr01P19244704	81.672
chr01	chr01P19346402	81.779
chr01	chr01P19362315	81.905
chr01	chr01P19947683	82.128
chr01	chr01P19986357	83.127
chr01	chr01P20121265	83.646
chr01	chr01P20243190	85.425
chr01	chr01P20345501	85.958
chr01	chr01P20436913	86.896
chr01	chr01P20458199	88.562
chr01	chr01P20633843	88.711
chr01	chr01P20730329	88.875
chr01	chr01P20803719	89.368
chr01	chr01P20927463	89.51
chr01	chr01P21029164	90.283
chr01	chr01P21145644	90.559
chr01	chr01P21231209	91.26
chr01	chr01P21436651	91.785
chr01	chr01P21743917	91.987
chr01	chr01P21632461	92.102
chr01	chr01P22016985	92.469
chr01	chr01P21849670	92.58
chr01	chr01P21941959	92.673
chr01	chr01P22141155	92.873
chr01	chr01P22255468	93.457
chr01	chr01P22439759	93.76
chr01	chr01P22501834	94.172
chr01	chr01P22635426	95.206
chr01	chr01P22743218	95.519
chr01	chr01P22839369	95.967
chr01	chr01P23084735	96.457
chr01	chr01P23047595	96.559
chr01	chr01P22928815	96.628
chr01	chr01P23244770	96.867
chr01	chr01P23348502	96.934
chr01	chr01P23748469	97.004
chr01	chr01P23642784	97.07
chr01	chr01P23841755	97.403
chr01	chr01P23945985	97.534
chr01	chr01P24038336	97.985
chr01	chr01P24083310	98.362
chr01	chr01P24324392	98.745
chr01	chr01P24413972	98.962
chr01	chr01P24454614	99.384
chr01	chr01P24729727	99.605
chr01	chr01P24648771	99.7
chr01	chr01P24895520	99.86
chr01	chr01P23547776	100.379
chr01	chr01P24989018	100.681
chr01	chr01P23442986	100.971
chr01	chr01P25117308	102.222
chr01	chr01P25190882	102.67
chr01	chr01P25349567	103.002
chr01	chr01P25448662	103.736
chr01	chr01P25727576	104.208
chr01	chr01P25829618	104.379
chr01	chr01P25505594	104.642
chr01	chr01P26037425	105.282
chr01	chr01P26123008	105.942
chr01	chr01P26233845	106.67
chr01	chr01P26318159	107.496
chr01	chr01P26444496	107.835
chr01	chr01P26484358	108.13
chr01	chr01P26649488	108.366
chr01	chr01P26749419	108.762
chr01	chr01P26822371	109.113
chr01	chr01P26922749	109.704
chr01	chr01P27031732	110.144
chr01	chr01P27060515	110.353
chr01	chr01P27229245	110.533
chr01	chr01P27343780	110.651
chr01	chr01P27494069	111.527
chr01	chr01P27427054	111.648
chr01	chr01P27623506	111.817
chr01	chr01P27742818	111.924
chr01	chr01P27829922	112.289
chr01	chr01P27919093	112.558
chr01	chr01P28002482	112.647
chr01	chr01P28290520	112.84
chr01	chr01P28430310	112.974
chr01	chr01P28540886	113.412
chr01	chr01P28616077	113.845
chr01	chr01P28666657	114.305
chr01	chr01P28827362	114.518
chr01	chr01P28936275	114.689
chr01	chr01P29046771	115.091
chr01	chr01P29156107	115.294
chr01	chr01P29326085	115.447
chr01	chr01P29399279	115.808
chr01	chr01P29509197	116.087
chr01	chr01P29742062	116.714
chr01	chr01P29615980	116.764
chr01	chr01P29826782	116.867
chr01	chr01P29949359	117.179
chr01	chr01P30028775	117.922
chr01	chr01P30102644	118.594
chr01	chr01P30200429	119.106
chr01	chr01P30315669	119.292
chr01	chr01P30546323	119.693
chr01	chr01P30617117	120.431
chr01	chr01P31198596	120.807
chr01	chr01P30916931	120.905
chr01	chr01P30712645	120.96
chr01	chr01P31337736	121.224
chr01	chr01P31427444	121.654
chr01	chr01P31748652	121.944
chr01	chr01P31817119	122.079
chr01	chr01P31932253	122.453
chr01	chr01P32040085	122.792
chr01	chr01P32117404	123.015
chr01	chr01P32289776	123.417
chr01	chr01P32509290	123.569
chr01	chr01P32718670	123.744
chr01	chr01P32843879	124.371
chr01	chr01P32914339	125.557
chr01	chr01P33031513	125.734
chr01	chr01P33146617	126.124
chr01	chr01P33249981	126.813
chr01	chr01P33541496	128.154
chr01	chr01P33836977	128.23
chr01	chr01P34420632	128.371
chr01	chr01P34308226	128.47
chr01	chr01P33338068	128.721
chr01	chr01P34514073	129.255
chr01	chr01P34635372	129.78
chr01	chr01P34672176	131.436
chr01	chr01P34794060	131.927
chr01	chr01P34901255	133.073
chr01	chr01P35061629	133.879
chr01	chr01P35234928	134.375
chr01	chr01P35311833	135.29
chr01	chr01P35445109	135.676
chr01	chr01P35539237	135.976
chr01	chr01P35637370	136.511
chr01	chr01P35712382	137.107
chr01	chr01P35836294	137.726
chr01	chr01P35869619	138.119
chr01	chr01P36084332	138.587
chr01	chr01P36204371	138.748
chr01	chr01P36449141	139.447
chr01	chr01P36484718	139.591
chr01	chr01P36709801	139.798
chr01	chr01P36840951	140.311
chr01	chr01P36851714	140.927
chr01	chr01P37019304	141.074
chr01	chr01P37161563	141.637
chr01	chr01P37272218	141.782
chr01	chr01P37427246	142.004
chr01	chr01P37748490	142.223
chr01	chr01P37818181	142.643
chr01	chr01P37947928	142.787
chr01	chr01P38008469	143.493
chr01	chr01P38162043	144.119
chr01	chr01P38405221	144.327
chr01	chr01P38534609	144.505
chr01	chr01P38642574	144.857
chr01	chr01P38749698	145.113
chr01	chr01P39023321	145.659
chr01	chr01P39134574	146.664
chr01	chr01P39208165	146.941
chr01	chr01P39349659	146.984
chr01	chr01P39620830	147.433
chr01	chr01P39682995	147.525
chr01	chr01P39830874	147.633
chr01	chr01P39535626	147.866
chr01	chr01P39899325	148.671
chr01	chr01P40021770	149.082
chr01	chr01P40141688	149.463
chr01	chr01P40247932	150.148
chr01	chr01P40330519	150.383
chr01	chr01P40445680	151.116
chr01	chr01P40541001	151.693
chr01	chr01P40647311	152.122
chr01	chr01P40713876	152.625
chr01	chr01P40821422	152.809
chr01	chr01P40861918	153.331
chr01	chr01P41226692	153.413
chr01	chr01P41347841	153.787
chr01	chr01P41380419	154.833
chr01	chr01P41599188	155.316
chr01	chr01P41736433	155.626
chr01	chr01P41845229	155.8
chr01	chr01P41949127	156.547
chr01	chr01P42029752	158.394
chr01	chr01P42086406	158.646
chr01	chr01P42247836	159.788
chr01	chr01P42444937	161.75
chr01	chr01P42538456	161.949
chr01	chr01P42846732	162.151
chr01	chr01P42712179	162.311
chr01	chr01P42943735	162.654
chr01	chr01P42257816	163.261
chr01	chr01P43033044	164.103
chr01	chr01P43102017	164.947
chr01	chr01P43270923	165.627
chr02	chr02P217438	0
chr02	chr02P345831	0.305
chr02	chr02P443794	0.505
chr02	chr02P475073	1.196
chr02	chr02P582927	2.479
chr02	chr02P719114	2.674
chr02	chr02P796832	2.906
chr02	chr02P880014	3.827
chr02	chr02P1048328	4.959
chr02	chr02P1089165	5.808
chr02	chr02P1239138	6.062
chr02	chr02P1342434	6.341
chr02	chr02P1436523	6.595
chr02	chr02P3343626	7.618
chr02	chr02P3201093	7.804
chr02	chr02P2943936	7.954
chr02	chr02P1540623	8.96
chr02	chr02P1630021	9.477
chr02	chr02P1747569	9.665
chr02	chr02P1849962	9.845
chr02	chr02P1943599	11.366
chr02	chr02P2041481	11.938
chr02	chr02P2537040	12.316
chr02	chr02P2630284	12.342
chr02	chr02P2399806	12.401
chr02	chr02P2151250	12.494
chr02	chr02P2290313	12.548
chr02	chr02P2145948	12.618
chr02	chr02P2822649	12.706
chr02	chr02P3123313	13.399
chr02	chr02P3019732	13.413
chr02	chr02P3548675	14.218
chr02	chr02P3449943	14.769
chr02	chr02P3638227	15.839
chr02	chr02P3844915	17.595
chr02	chr02P3684579	17.883
chr02	chr02P4042305	18.436
chr02	chr02P3947688	18.533
chr02	chr02P4141840	18.949
chr02	chr02P4225625	19.165
chr02	chr02P4323555	19.419
chr02	chr02P4393147	19.492
chr02	chr02P4543907	19.958
chr02	chr02P4624465	20.217
chr02	chr02P4747395	20.582
chr02	chr02P4819925	20.976
chr02	chr02P4931256	21.344
chr02	chr02P5039979	22.064
chr02	chr02P5112735	22.829
chr02	chr02P5193362	24.171
chr02	chr02P5346623	24.409
chr02	chr02P5418641	24.766
chr02	chr02P5487543	25.472
chr02	chr02P5640298	26.589
chr02	chr02P5707931	28.195
chr02	chr02P5835367	28.603
chr02	chr02P5934455	28.972
chr02	chr02P6135815	29.985
chr02	chr02P6249291	30.13
chr02	chr02P6301696	30.529
chr02	chr02P6403938	30.697
chr02	chr02P6520659	30.891
chr02	chr02P6628782	31.273
chr02	chr02P6749398	31.425
chr02	chr02P6811876	32.199
chr02	chr02P6923866	32.777
chr02	chr02P7137420	33.053
chr02	chr02P7039022	33.166
chr02	chr02P7221361	34.044
chr02	chr02P7535711	34.568
chr02	chr02P7601728	35.08
chr02	chr02P7687215	35.227
chr02	chr02P7838262	35.84
chr02	chr02P8035404	36.147
chr02	chr02P8132229	36.27
chr02	chr02P8236729	36.436
chr02	chr02P8347122	36.887
chr02	chr02P8400804	37.596
chr02	chr02P8544285	37.921
chr02	chr02P8612729	38.217
chr02	chr02P8716583	38.638
chr02	chr02P8846612	39.113
chr02	chr02P8919341	39.458
chr02	chr02P9039719	39.957
chr02	chr02P9102130	40.621
chr02	chr02P9162454	41.384
chr02	chr02P9447287	41.436
chr02	chr02P9252592	41.526
chr02	chr02P9502222	42.022
chr02	chr02P9616908	42.208
chr02	chr02P9655443	42.99
chr02	chr02P9846506	43.7
chr02	chr02P9947077	44.719
chr02	chr02P9968978	45.232
chr02	chr02P10072409	45.393
chr02	chr02P10199590	45.546
chr02	chr02P10346236	46.207
chr02	chr02P10446237	46.427
chr02	chr02P10527886	46.639
chr02	chr02P10637528	46.742
chr02	chr02P10743567	47.019
chr02	chr02P10848945	47.239
chr02	chr02P10945134	47.842
chr02	chr02P11133436	48.799
chr02	chr02P10961337	48.969
chr02	chr02P11474758	50.152
chr02	chr02P11737340	50.292
chr02	chr02P11223039	50.455
chr02	chr02P12145364	50.55
chr02	chr02P12230134	50.903
chr02	chr02P12470898	51.174
chr02	chr02P12745482	51.678
chr02	chr02P12772658	51.928
chr02	chr02P12899990	52.02
chr02	chr02P14680734	52.191
chr02	chr02P13137571	52.248
chr02	chr02P15543795	52.31
chr02	chr02P15567775	52.657
chr02	chr02P16048492	52.846
chr02	chr02P16119196	53.314
chr02	chr02P16221434	53.428
chr02	chr02P16290527	53.578
chr02	chr02P16445346	53.709
chr02	chr02P16516951	53.912
chr02	chr02P16554454	54.017
chr02	chr02P16699867	54.07
chr02	chr02P16820295	54.147
chr02	chr02P16918157	54.248
chr02	chr02P17145464	54.409
chr02	chr02P17228430	54.814
chr02	chr02P17430845	55.008
chr02	chr02P17502699	55.318
chr02	chr02P17818794	55.366
chr02	chr02P17566585	55.471
chr02	chr02P17946919	55.667
chr02	chr02P18021918	55.827
chr02	chr02P18148768	56.496
chr02	chr02P18438087	57.242
chr02	chr02P18344949	57.398
chr02	chr02P18228532	57.652
chr02	chr02P18535017	58.37
chr02	chr02P18633700	59.006
chr02	chr02P18737927	59.72
chr02	chr02P18802575	59.889
chr02	chr02P18922955	60.089
chr02	chr02P18991842	60.775
chr02	chr02P19137613	61.607
chr02	chr02P19240036	62.334
chr02	chr02P19442363	63.565
chr02	chr02P19308311	63.607
chr02	chr02P19549211	63.786
chr02	chr02P19641940	64.354
chr02	chr02P19746040	64.803
chr02	chr02P19846166	65.625
chr02	chr02P19895694	65.968
chr02	chr02P20032654	66.547
chr02	chr02P20145921	67.422
chr02	chr02P20321320	68.068
chr02	chr02P20181537	68.188
chr02	chr02P20433787	68.883
chr02	chr02P20530565	69.187
chr02	chr02P20621525	69.315
chr02	chr02P20719240	69.872
chr02	chr02P20768056	70.544
chr02	chr02P20918282	70.598
chr02	chr02P21016610	71.5
chr02	chr02P21148517	71.952
chr02	chr02P21216907	72.275
chr02	chr02P21336909	72.462
chr02	chr02P21439855	72.923
chr02	chr02P21542481	74.138
chr02	chr02P21617918	74.881
chr02	chr02P21713659	75.119
chr02	chr02P21840064	75.306
chr02	chr02P21937714	75.681
chr02	chr02P22042328	76.155
chr02	chr02P22143928	76.682
chr02	chr02P22238602	77.394
chr02	chr02P22281676	77.68
chr02	chr02P22432165	77.827
chr02	chr02P22538440	78.061
chr02	chr02P22649086	78.346
chr02	chr02P22695694	78.659
chr02	chr02P22835290	78.947
chr02	chr02P22888730	79.452
chr02	chr02P23030765	79.543
chr02	chr02P23105674	79.814
chr02	chr02P23449564	80.439
chr02	chr02P23247075	80.527
chr02	chr02P23271176	80.615
chr02	chr02P23644772	80.929
chr02	chr02P23710618	81.699
chr02	chr02P23920515	81.782
chr02	chr02P24013701	82.037
chr02	chr02P24133279	82.213
chr02	chr02P24248822	82.71
chr02	chr02P24334463	83.238
chr02	chr02P24749978	83.77
chr02	chr02P24644624	84.305
chr02	chr02P24532870	84.64
chr02	chr02P24392204	85.081
chr02	chr02P24801621	85.539
chr02	chr02P25033858	85.835
chr02	chr02P24935377	86.463
chr02	chr02P25325162	87.043
chr02	chr02P25225629	87.105
chr02	chr02P25137522	87.168
chr02	chr02P25447633	87.463
chr02	chr02P25498228	87.851
chr02	chr02P25625126	88.115
chr02	chr02P25743432	88.353
chr02	chr02P25841185	88.589
chr02	chr02P25869434	89.02
chr02	chr02P26134836	89.538
chr02	chr02P26047479	89.635
chr02	chr02P26233072	89.774
chr02	chr02P26305782	89.909
chr02	chr02P26462476	90.081
chr02	chr02P26421976	90.175
chr02	chr02P26641673	90.255
chr02	chr02P26700971	90.679
chr02	chr02P27025167	90.807
chr02	chr02P27149739	90.971
chr02	chr02P27229118	91.475
chr02	chr02P27341835	91.818
chr02	chr02P27383753	92.584
chr02	chr02P27475060	93.394
chr02	chr02P27634148	93.586
chr02	chr02P27888605	93.745
chr02	chr02P27955579	93.922
chr02	chr02P28134215	94.074
chr02	chr02P28169719	94.755
chr02	chr02P28327436	95.001
chr02	chr02P28389854	95.098
chr02	chr02P28546485	95.262
chr02	chr02P28636091	95.551
chr02	chr02P28818607	95.842
chr02	chr02P28738067	95.914
chr02	chr02P28999669	96.015
chr02	chr02P29143586	96.069
chr02	chr02P29322815	96.441
chr02	chr02P29424775	96.84
chr02	chr02P29460995	97.312
chr02	chr02P29597587	97.443
chr02	chr02P29731556	97.799
chr02	chr02P29751389	98.214
chr02	chr02P29923723	98.433
chr02	chr02P30408171	98.825
chr02	chr02P30538959	99.368
chr02	chr02P30576942	100.023
chr02	chr02P30739256	100.537
chr02	chr02P30812996	101.041
chr02	chr02P30923506	101.735
chr02	chr02P30953912	101.944
chr02	chr02P31137481	102.095
chr02	chr02P31185239	102.267
chr02	chr02P31448722	102.626
chr02	chr02P31489848	103.254
chr02	chr02P31608889	103.54
chr02	chr02P31665722	103.749
chr02	chr02P31948780	104.504
chr02	chr02P32021826	104.774
chr02	chr02P32192189	105.745
chr02	chr02P32338474	106.21
chr02	chr02P32419416	107.033
chr02	chr02P32548267	108.322
chr02	chr02P32629342	109.378
chr02	chr02P32718308	110.468
chr02	chr02P32825502	112.068
chr02	chr02P32901172	112.893
chr02	chr02P33121656	113.894
chr02	chr02P33184173	114.058
chr02	chr02P33304427	114.242
chr02	chr02P33447658	114.319
chr02	chr02P33537262	116.045
chr02	chr02P33605633	116.862
chr02	chr02P33836411	117.609
chr02	chr02P33860516	118.207
chr02	chr02P34046895	118.428
chr02	chr02P34232699	118.666
chr02	chr02P34343064	119.371
chr02	chr02P34397039	120.225
chr02	chr02P34534189	121.08
chr02	chr02P34615712	121.449
chr02	chr02P34739376	122.522
chr02	chr02P34848287	123.797
chr02	chr02P34949635	124.079
chr02	chr02P35028377	124.951
chr02	chr02P35137366	125.219
chr02	chr02P35228300	126.189
chr02	chr02P35334189	126.662
chr02	chr02P35447014	127.419
chr02	chr02P35518041	128.032
chr02	chr02P35649937	128.224
chr02	chr02P35708569	128.72
chr02	chr02P35779404	129.288
chr02	chr02P35937250	129.396
chr03	chr03P327770	0
chr03	chr03P447306	0.236
chr03	chr03P453848	0.714
chr03	chr03P649867	1.189
chr03	chr03P747116	3.002
chr03	chr03P844100	4.17
chr03	chr03P913040	4.929
chr03	chr03P1046355	5.88
chr03	chr03P1088090	6.304
chr03	chr03P1248278	7.233
chr03	chr03P1338585	8.09
chr03	chr03P1433501	8.99
chr03	chr03P1534391	9.719
chr03	chr03P1617649	11.76
chr03	chr03P1698166	13.373
chr03	chr03P1827863	13.853
chr03	chr03P1943562	14.657
chr03	chr03P2032808	15.899
chr03	chr03P2136435	17.331
chr03	chr03P2237560	17.517
chr03	chr03P2315207	19.927
chr03	chr03P2377404	20.62
chr03	chr03P2608431	21.089
chr03	chr03P2867302	21.336
chr03	chr03P3032517	21.586
chr03	chr03P3073814	22.137
chr03	chr03P3245286	22.382
chr03	chr03P3341646	22.819
chr03	chr03P3446944	23.098
chr03	chr03P3474167	25.281
chr03	chr03P3631535	25.663
chr03	chr03P3840376	25.922
chr03	chr03P3888818	26.573
chr03	chr03P3984948	27.267
chr03	chr03P4145800	27.884
chr03	chr03P4238297	28.613
chr03	chr03P4285930	29.476
chr03	chr03P4441407	29.805
chr03	chr03P4548094	30.039
chr03	chr03P4637143	30.414
chr03	chr03P4684284	30.886
chr03	chr03P4831520	31.293
chr03	chr03P5019455	31.762
chr03	chr03P5212547	32.959
chr03	chr03P5346816	33.446
chr03	chr03P5443269	33.671
chr03	chr03P5544274	34.436
chr03	chr03P5638236	35.032
chr03	chr03P5847110	35.531
chr03	chr03P5881452	36.005
chr03	chr03P6039233	36.202
chr03	chr03P6112635	38.494
chr03	chr03P6234728	38.854
chr03	chr03P6271965	39.108
chr03	chr03P6429357	39.96
chr03	chr03P6537624	40.431
chr03	chr03P6731061	40.619
chr03	chr03P6833888	40.953
chr03	chr03P6928160	42.211
chr03	chr03P6965219	45.233
chr03	chr03P7106721	45.494
chr03	chr03P7249621	46.044
chr03	chr03P7373478	47.302
chr03	chr03P7635646	47.461
chr03	chr03P7703283	48.208
chr03	chr03P7798027	48.461
chr03	chr03P7962614	48.722
chr03	chr03P8127611	48.965
chr03	chr03P8249090	49.847
chr03	chr03P8332903	50.493
chr03	chr03P8447000	50.694
chr03	chr03P8544613	51.023
chr03	chr03P8640705	51.319
chr03	chr03P8748500	51.809
chr03	chr03P8789569	51.931
chr03	chr03P8950282	52.033
chr03	chr03P8859613	52.114
chr03	chr03P9200471	52.284
chr03	chr03P9341249	52.676
chr03	chr03P9411457	54.311
chr03	chr03P9618182	54.758
chr03	chr03P9741737	55.435
chr03	chr03P9799939	56.283
chr03	chr03P9916432	56.588
chr03	chr03P10023434	56.795
chr03	chr03P10142776	57.17
chr03	chr03P10220855	57.44
chr03	chr03P10342154	57.811
chr03	chr03P10540072	58.51
chr03	chr03P10640217	58.764
chr03	chr03P10834817	58.975
chr03	chr03P11157931	59.503
chr03	chr03P11348700	59.616
chr03	chr03P11437668	60.348
chr03	chr03P11514145	60.826
chr03	chr03P11603073	61.016
chr03	chr03P11727832	61.172
chr03	chr03P11779954	61.359
chr03	chr03P11949944	61.567
chr03	chr03P11961234	62.177
chr03	chr03P12126113	62.371
chr03	chr03P12233990	62.81
chr03	chr03P12417709	63.418
chr03	chr03P12628619	63.52
chr03	chr03P12504822	63.591
chr03	chr03P12736683	64.176
chr03	chr03P12849432	64.428
chr03	chr03P12946470	64.595
chr03	chr03P13049702	66.044
chr03	chr03P13149433	68.261
chr03	chr03P13198257	69.112
chr03	chr03P13338881	70.324
chr03	chr03P13591093	70.699
chr03	chr03P13740973	70.964
chr03	chr03P13808257	71.114
chr03	chr03P13935944	72.054
chr03	chr03P14011367	72.591
chr03	chr03P14089617	73.983
chr03	chr03P14219087	74.09
chr03	chr03P14348712	74.531
chr03	chr03P14403936	75.342
chr03	chr03P14518645	75.505
chr03	chr03P14632859	75.656
chr03	chr03P14845736	76.52
chr03	chr03P14742215	76.643
chr03	chr03P14937298	77.811
chr03	chr03P15140342	78.317
chr03	chr03P15033758	78.377
chr03	chr03P15341378	78.706
chr03	chr03P15435125	78.913
chr03	chr03P15501988	79.205
chr03	chr03P15608636	79.374
chr03	chr03P15932362	79.825
chr03	chr03P16047641	80.37
chr03	chr03P16215867	80.601
chr03	chr03P16326443	80.824
chr03	chr03P16448043	81.046
chr03	chr03P16631899	81.991
chr03	chr03P16687572	82.604
chr03	chr03P16753296	83.743
chr03	chr03P16903191	84.05
chr03	chr03P16979682	84.673
chr03	chr03P17132381	85.045
chr03	chr03P17219304	85.763
chr03	chr03P17422997	86.236
chr03	chr03P17533795	86.854
chr03	chr03P17596757	87.017
chr03	chr03P17673235	87.17
chr03	chr03P17837547	87.305
chr03	chr03P17988418	87.778
chr03	chr03P18058607	87.909
chr03	chr03P18151432	88.041
chr03	chr03P18471508	88.199
chr03	chr03P18811341	88.235
chr03	chr03P20981305	88.723
chr03	chr03P21249870	88.79
chr03	chr03P21287932	88.9
chr03	chr03P21447895	89.107
chr03	chr03P21469087	89.741
chr03	chr03P21600691	89.851
chr03	chr03P21725988	89.896
chr03	chr03P21783312	90.257
chr03	chr03P22133048	90.334
chr03	chr03P22341053	90.856
chr03	chr03P22436016	91.927
chr03	chr03P22454676	92.842
chr03	chr03P22643919	92.924
chr03	chr03P22711320	95.609
chr03	chr03P22883293	95.652
chr03	chr03P23024605	95.801
chr03	chr03P23368382	96.177
chr03	chr03P23516420	96.394
chr03	chr03P23648167	96.889
chr03	chr03P23735084	97.115
chr03	chr03P23760152	97.619
chr03	chr03P23902754	97.665
chr03	chr03P24039830	98.048
chr03	chr03P24077603	98.571
chr03	chr03P24224140	98.598
chr03	chr03P24445039	98.939
chr03	chr03P24505838	99.199
chr03	chr03P24610976	99.442
chr03	chr03P24741349	99.646
chr03	chr03P24755904	100.253
chr03	chr03P24918083	100.416
chr03	chr03P24992895	100.536
chr03	chr03P25148460	100.836
chr03	chr03P25246719	101.436
chr03	chr03P25325498	103.073
chr03	chr03P25375215	103.77
chr03	chr03P25484548	104.16
chr03	chr03P25625026	104.238
chr03	chr03P25747592	104.838
chr03	chr03P25832993	104.942
chr03	chr03P25947415	105.018
chr03	chr03P26049956	106.062
chr03	chr03P26088017	106.272
chr03	chr03P26218719	106.492
chr03	chr03P26343656	106.621
chr03	chr03P26441181	107.907
chr03	chr03P26539008	108.921
chr03	chr03P26638184	109.619
chr03	chr03P26746907	109.849
chr03	chr03P26826124	110.108
chr03	chr03P26868249	110.41
chr03	chr03P27049254	110.504
chr03	chr03P27191727	110.653
chr03	chr03P27063166	111.135
chr03	chr03P27425241	111.389
chr03	chr03P27540455	111.684
chr03	chr03P27642907	112.663
chr03	chr03P27698639	114.281
chr03	chr03P27829687	115.437
chr03	chr03P27932783	115.514
chr03	chr03P28231768	115.735
chr03	chr03P27980660	115.805
chr03	chr03P28107902	115.897
chr03	chr03P28348390	116.058
chr03	chr03P28392275	116.621
chr03	chr03P28537129	117.439
chr03	chr03P28642246	118.046
chr03	chr03P28749183	118.992
chr03	chr03P28847065	119.512
chr03	chr03P28919661	119.917
chr03	chr03P29043069	120.783
chr03	chr03P29135861	122.684
chr03	chr03P29241083	123.202
chr03	chr03P29429514	124.182
chr03	chr03P29543747	126.572
chr03	chr03P29632669	126.695
chr03	chr03P29667329	127.743
chr03	chr03P29842088	128.257
chr03	chr03P29944901	130.335
chr03	chr03P29974295	130.958
chr03	chr03P30349685	131.095
chr03	chr03P30369503	131.66
chr03	chr03P30548870	132.163
chr03	chr03P30614482	133.033
chr03	chr03P30682510	133.235
chr03	chr03P30845172	133.756
chr03	chr03P31033982	134.01
chr03	chr03P31083974	134.221
chr03	chr03P31201775	134.333
chr03	chr03P31348323	134.516
chr03	chr03P31413985	135.396
chr03	chr03P31491260	136.568
chr03	chr03P31643950	137.403
chr03	chr03P31730441	138.123
chr03	chr03P31924399	138.199
chr03	chr03P32033015	138.67
chr03	chr03P32057990	139.683
chr03	chr03P32298263	139.928
chr03	chr03P32434546	140.633
chr03	chr03P32541708	141.145
chr03	chr03P32692083	142.694
chr03	chr03P32833727	143.174
chr03	chr03P32927779	144.337
chr03	chr03P33019407	144.382
chr03	chr03P33103494	144.469
chr03	chr03P33242682	144.697
chr03	chr03P33322864	145.367
chr03	chr03P33545956	145.666
chr03	chr03P33633090	146.868
chr03	chr03P33905048	147.322
chr03	chr03P34078904	147.4
chr03	chr03P33986220	147.446
chr03	chr03P34341654	147.689
chr03	chr03P34533236	148.085
chr03	chr03P34577273	149.358
chr03	chr03P34663480	149.573
chr03	chr03P34776903	149.817
chr03	chr03P34929917	150.535
chr03	chr03P35020889	151.429
chr03	chr03P35140850	152.056
chr03	chr03P35162773	152.583
chr03	chr03P35334476	152.794
chr03	chr03P35670132	153.454
chr03	chr03P35797835	153.628
chr03	chr03P35418641	153.961
chr03	chr03P35544792	154.145
chr03	chr03P35625228	154.331
chr03	chr03P35944048	154.531
chr03	chr03P36046047	155.597
chr03	chr03P36245447	156.423
chr03	chr03P36145608	156.671
chr03	chr03P36413819	157.375
chr04	chr04P1149213	0
chr04	chr04P948773	1.521
chr04	chr04P243044	2.293
chr04	chr04P98063	2.335
chr04	chr04P443521	2.606
chr04	chr04P321883	2.663
chr04	chr04P492544	2.819
chr04	chr04P736148	3.074
chr04	chr04P1218025	3.971
chr04	chr04P1043987	4.247
chr04	chr04P1436869	5.003
chr04	chr04P1503589	5.043
chr04	chr04P1847857	5.223
chr04	chr04P1739975	5.5
chr04	chr04P1620605	5.658
chr04	chr04P1334855	6.044
chr04	chr04P1914531	6.671
chr04	chr04P2249866	6.957
chr04	chr04P2034002	7.164
chr04	chr04P2083612	7.336
chr04	chr04P2312265	7.64
chr04	chr04P2428702	7.947
chr04	chr04P2540752	8.179
chr04	chr04P3133588	8.346
chr04	chr04P3201581	8.763
chr04	chr04P3694539	9.047
chr04	chr04P4038673	9.293
chr04	chr04P4350025	9.785
chr04	chr04P4637604	10.652
chr04	chr04P4653173	10.865
chr04	chr04P4800580	11.182
chr04	chr04P4867973	11.956
chr04	chr04P4983198	12.188
chr04	chr04P5111636	12.929
chr04	chr04P5321126	14.383
chr04	chr04P5623575	15.955
chr04	chr04P5733003	16.115
chr04	chr04P5922966	16.333
chr04	chr04P6046357	16.619
chr04	chr04P5534126	17.172
chr04	chr04P5847042	17.488
chr04	chr04P6057112	17.723
chr04	chr04P6389085	17.875
chr04	chr04P6282083	17.991
chr04	chr04P6180153	18.062
chr04	chr04P6450247	18.104
chr04	chr04P7260533	18.236
chr04	chr04P7177599	18.274
chr04	chr04P7001352	18.339
chr04	chr04P6736230	18.406
chr04	chr04P6901057	18.42
chr04	chr04P7454073	18.563
chr04	chr04P7944386	18.646
chr04	chr04P7984446	18.718
chr04	chr04P8309746	18.792
chr04	chr04P8217913	18.835
chr04	chr04P9545008	18.925
chr04	chr04P11649837	18.97
chr04	chr04P11089388	18.995
chr04	chr04P8860815	19.017
chr04	chr04P10513276	19.031
chr04	chr04P11992602	19.153
chr04	chr04P11904022	19.168
chr04	chr04P12349709	19.195
chr04	chr04P11841271	19.26
chr04	chr04P12814417	19.322
chr04	chr04P12399433	19.414
chr04	chr04P13010631	19.547
chr04	chr04P13248447	19.63
chr04	chr04P13343000	19.853
chr04	chr04P13432554	19.965
chr04	chr04P13629678	20.165
chr04	chr04P13471112	20.245
chr04	chr04P13860498	20.449
chr04	chr04P14067575	20.567
chr04	chr04P14531366	20.676
chr04	chr04P14815482	20.743
chr04	chr04P15035564	20.759
chr04	chr04P14319977	21.081
chr04	chr04P13987610	21.175
chr04	chr04P13688246	21.214
chr04	chr04P15230375	21.472
chr04	chr04P15274312	23.593
chr04	chr04P16497198	25.715
chr04	chr04P16155418	26.141
chr04	chr04P16271637	26.399
chr04	chr04P15415886	27.008
chr04	chr04P16939923	28.526
chr04	chr04P17039910	29.33
chr04	chr04P17114461	29.641
chr04	chr04P17244452	30.162
chr04	chr04P17314493	30.795
chr04	chr04P17438232	31.232
chr04	chr04P17460322	31.655
chr04	chr04P17608470	31.839
chr04	chr04P17739895	32.022
chr04	chr04P17831769	32.359
chr04	chr04P18131193	32.721
chr04	chr04P17908328	32.853
chr04	chr04P15940872	33.478
chr04	chr04P15498862	33.855
chr04	chr04P18244786	34.41
chr04	chr04P15614914	34.726
chr04	chr04P15812994	34.806
chr04	chr04P18327238	35.444
chr04	chr04P18448184	35.801
chr04	chr04P18545207	36.155
chr04	chr04P18647171	36.925
chr04	chr04P18739251	37.483
chr04	chr04P18849346	38.806
chr04	chr04P18944287	39.376
chr04	chr04P19048481	40.684
chr04	chr04P19140383	41.028
chr04	chr04P19225473	41.692
chr04	chr04P19342657	41.993
chr04	chr04P19422066	42.633
chr04	chr04P19547918	43.646
chr04	chr04P19646276	44.915
chr04	chr04P19740572	46.71
chr04	chr04P19945393	49.297
chr04	chr04P20027536	50.426
chr04	chr04P20143024	52.31
chr04	chr04P20237393	52.85
chr04	chr04P20343903	53.366
chr04	chr04P20369325	53.858
chr04	chr04P20526428	54.141
chr04	chr04P20647778	54.338
chr04	chr04P20736876	54.493
chr04	chr04P20894321	54.812
chr04	chr04P21049715	55.096
chr04	chr04P21090822	55.664
chr04	chr04P21198832	56.496
chr04	chr04P21339648	56.655
chr04	chr04P21441912	57.52
chr04	chr04P21541753	58.388
chr04	chr04P21670595	59.348
chr04	chr04P21641229	59.639
chr04	chr04P21947315	59.978
chr04	chr04P22032529	60.929
chr04	chr04P22140673	61.53
chr04	chr04P22238454	62.947
chr04	chr04P22320949	63.427
chr04	chr04P22441600	63.512
chr04	chr04P22549988	64.343
chr04	chr04P22611967	64.766
chr04	chr04P22831539	64.949
chr04	chr04P22742002	64.986
chr04	chr04P22945450	65.366
chr04	chr04P23033507	66.559
chr04	chr04P23125032	67.883
chr04	chr04P23181928	68.399
chr04	chr04P23344195	68.624
chr04	chr04P23433955	68.966
chr04	chr04P23507069	69.616
chr04	chr04P23924326	70.97
chr04	chr04P23606989	71.105
chr04	chr04P24103935	71.219
chr04	chr04P23818161	71.27
chr04	chr04P23725616	71.322
chr04	chr04P24235803	71.396
chr04	chr04P24343831	71.647
chr04	chr04P24525085	71.939
chr04	chr04P24400358	72.085
chr04	chr04P24640195	72.394
chr04	chr04P24655076	72.761
chr04	chr04P24831269	73.012
chr04	chr04P24892456	73.62
chr04	chr04P25234638	73.772
chr04	chr04P25029790	73.912
chr04	chr04P25324960	74.593
chr04	chr04P25533439	75.47
chr04	chr04P25646941	75.615
chr04	chr04P25848667	76.347
chr04	chr04P25920265	78.053
chr04	chr04P25995793	78.482
chr04	chr04P26149086	78.764
chr04	chr04P26237105	78.95
chr04	chr04P26347676	79.368
chr04	chr04P26424129	80.067
chr04	chr04P26509626	80.343
chr04	chr04P26636478	80.533
chr04	chr04P26777065	81.224
chr04	chr04P26885039	81.646
chr04	chr04P27032470	81.853
chr04	chr04P27123358	82.039
chr04	chr04P27239483	82.68
chr04	chr04P27335631	82.876
chr04	chr04P27405978	83.997
chr04	chr04P27513719	84.284
chr04	chr04P27741842	84.886
chr04	chr04P27849729	85.024
chr04	chr04P27916583	86.484
chr04	chr04P28038473	87.669
chr04	chr04P28112896	87.854
chr04	chr04P28447377	88.609
chr04	chr04P28344504	88.742
chr04	chr04P28199877	88.851
chr04	chr04P28538131	89.42
chr04	chr04P28557632	91.334
chr04	chr04P28700627	91.485
chr04	chr04P28830117	91.977
chr04	chr04P28882817	93.055
chr04	chr04P29020325	93.437
chr04	chr04P29241190	93.564
chr04	chr04P29348791	94.09
chr04	chr04P29449640	94.594
chr04	chr04P29625284	95.41
chr04	chr04P29697555	95.817
chr04	chr04P29846123	95.95
chr04	chr04P29935509	96.249
chr04	chr04P30044969	96.584
chr04	chr04P30134136	97.233
chr04	chr04P30246418	97.566
chr04	chr04P30327607	98.088
chr04	chr04P30444282	98.505
chr04	chr04P30548641	98.768
chr04	chr04P30648349	99.454
chr04	chr04P30831136	100.293
chr04	chr04P30746191	100.761
chr04	chr04P30938694	101.181
chr04	chr04P31044244	101.49
chr04	chr04P31136899	102.003
chr04	chr04P31241205	102.586
chr04	chr04P31344503	103.015
chr04	chr04P31449318	103.339
chr04	chr04P31548581	104.439
chr04	chr04P31747131	105.145
chr04	chr04P31584684	105.374
chr04	chr04P31836795	105.813
chr04	chr04P31941302	106.138
chr04	chr04P32145592	106.637
chr04	chr04P32042977	106.927
chr04	chr04P32245629	107.115
chr04	chr04P32328443	107.376
chr04	chr04P32446673	107.596
chr04	chr04P32472400	107.979
chr04	chr04P32637432	108.254
chr04	chr04P32935111	108.822
chr04	chr04P32708385	109.275
chr04	chr04P33018308	109.591
chr04	chr04P33133145	110.35
chr04	chr04P33222414	111.209
chr04	chr04P33443483	111.417
chr04	chr04P33611185	113.943
chr04	chr04P33733972	114.723
chr04	chr04P33839465	115.581
chr04	chr04P33918195	115.9
chr04	chr04P33984450	116.945
chr04	chr04P34246847	117.182
chr04	chr04P34297299	117.784
chr04	chr04P34536330	117.941
chr04	chr04P34641182	118.178
chr04	chr04P34738491	119.425
chr04	chr04P34757965	120.628
chr04	chr04P34934065	120.808
chr04	chr04P34988367	121.156
chr04	chr04P35078389	121.673
chr04	chr04P35279444	122.084
chr04	chr04P35378725	122.714
chr04	chr04P35502694	123.198
chr05	chr05P348792	0
chr05	chr05P360659	1.275
chr05	chr05P527724	2.008
chr05	chr05P748598	2.589
chr05	chr05P1046618	3.518
chr05	chr05P1086361	6.309
chr05	chr05P1210717	6.757
chr05	chr05P1342262	7.745
chr05	chr05P1412008	9.705
chr05	chr05P1549784	10.907
chr05	chr05P1557541	12.355
chr05	chr05P1720439	13.453
chr05	chr05P1847731	14.684
chr05	chr05P1944442	15.787
chr05	chr05P2007399	16.848
chr05	chr05P2148389	17.786
chr05	chr05P2211728	18.21
chr05	chr05P2346480	20.661
chr05	chr05P2481280	22.148
chr05	chr05P2617371	22.341
chr05	chr05P2787551	22.523
chr05	chr05P3023059	23.047
chr05	chr05P3294530	25.183
chr05	chr05P3545459	25.833
chr05	chr05P3640527	26.833
chr05	chr05P3678157	27.21
chr05	chr05P3823753	27.424
chr05	chr05P4043577	27.826
chr05	chr05P4145569	28.013
chr05	chr05P4219966	29.02
chr05	chr05P4323054	29.622
chr05	chr05P4416269	29.67
chr05	chr05P4746198	29.881
chr05	chr05P4821725	30.336
chr05	chr05P4993588	30.755
chr05	chr05P5223055	30.999
chr05	chr05P5429650	31.253
chr05	chr05P5541529	32.631
chr05	chr05P5942694	33.226
chr05	chr05P5640536	33.353
chr05	chr05P6026443	33.931
chr05	chr05P6145156	34.523
chr05	chr05P6222205	35.047
chr05	chr05P6349925	35.738
chr05	chr05P6413376	36.862
chr05	chr05P6508573	38.114
chr05	chr05P6744310	38.332
chr05	chr05P6592089	38.465
chr05	chr05P6845687	38.961
chr05	chr05P6907761	40.004
chr05	chr05P7039265	40.157
chr05	chr05P7114299	40.682
chr05	chr05P7223742	41.643
chr05	chr05P7345874	42.213
chr05	chr05P7439424	42.654
chr05	chr05P7548501	42.766
chr05	chr05P7632258	44.56
chr05	chr05P7838134	45.518
chr05	chr05P7927050	46.069
chr05	chr05P8244216	46.588
chr05	chr05P8310746	46.647
chr05	chr05P8143559	46.684
chr05	chr05P8397201	46.733
chr05	chr05P8040239	46.943
chr05	chr05P8498361	47.112
chr05	chr05P8794982	47.301
chr05	chr05P8718584	47.355
chr05	chr05P10122228	47.605
chr05	chr05P9909205	47.661
chr05	chr05P10585108	47.956
chr05	chr05P10739220	48.223
chr05	chr05P14210198	48.303
chr05	chr05P13927968	48.411
chr05	chr05P14004684	48.456
chr05	chr05P13289065	48.574
chr05	chr05P13512680	48.831
chr05	chr05P14278223	48.901
chr05	chr05P13841303	48.962
chr05	chr05P14471781	49.131
chr05	chr05P14726602	49.339
chr05	chr05P14991743	49.351
chr05	chr05P14916772	49.419
chr05	chr05P14848913	49.434
chr05	chr05P15075413	49.832
chr05	chr05P15599709	49.933
chr05	chr05P15497179	49.96
chr05	chr05P15784595	50.173
chr05	chr05P15948545	50.865
chr05	chr05P16223650	51.616
chr05	chr05P16520848	51.712
chr05	chr05P16131176	51.871
chr05	chr05P16044230	52.142
chr05	chr05P16709959	53.194
chr05	chr05P16848190	53.703
chr05	chr05P16897360	54.119
chr05	chr05P16625608	54.46
chr05	chr05P17025437	54.941
chr05	chr05P17133905	56.381
chr05	chr05P17241099	56.609
chr05	chr05P17259891	56.934
chr05	chr05P17433605	57.043
chr05	chr05P17648681	57.592
chr05	chr05P17512223	57.685
chr05	chr05P17845626	58.567
chr05	chr05P17947256	58.7
chr05	chr05P18018163	60.089
chr05	chr05P18196954	61.617
chr05	chr05P18343261	62.786
chr05	chr05P18449638	63.152
chr05	chr05P18516441	65.899
chr05	chr05P18648345	66.851
chr05	chr05P18723663	67.268
chr05	chr05P18755975	67.535
chr05	chr05P18937260	68.079
chr05	chr05P19024793	68.201
chr05	chr05P19102634	68.466
chr05	chr05P19204526	68.727
chr05	chr05P19270954	68.83
chr05	chr05P19401601	69.089
chr05	chr05P19545828	69.343
chr05	chr05P19646857	70.226
chr05	chr05P19727407	70.583
chr05	chr05P19835897	71.085
chr05	chr05P19940066	72.486
chr05	chr05P20031817	72.843
chr05	chr05P20132020	73.376
chr05	chr05P20242024	74.628
chr05	chr05P20409080	75.429
chr05	chr05P20525653	75.695
chr05	chr05P20611984	76.022
chr05	chr05P20690156	77.048
chr05	chr05P20937167	77.383
chr05	chr05P20778856	77.413
chr05	chr05P21039647	78.356
chr05	chr05P21138476	78.682
chr05	chr05P21237523	80.173
chr05	chr05P21267042	80.372
chr05	chr05P21415833	80.603
chr05	chr05P21503858	81.765
chr05	chr05P21634168	81.871
chr05	chr05P21745718	82.229
chr05	chr05P21839606	82.599
chr05	chr05P21917477	82.875
chr05	chr05P22002683	82.906
chr05	chr05P22146436	83.029
chr05	chr05P22232557	83.509
chr05	chr05P22313147	83.914
chr05	chr05P22504200	84.116
chr05	chr05P23449713	84.372
chr05	chr05P23036821	84.426
chr05	chr05P23217361	84.621
chr05	chr05P23541921	85.115
chr05	chr05P23614725	85.157
chr05	chr05P23726734	85.37
chr05	chr05P23882909	85.67
chr05	chr05P23812274	85.772
chr05	chr05P24138304	86.016
chr05	chr05P24243224	86.765
chr05	chr05P24330119	87.218
chr05	chr05P24437073	87.593
chr05	chr05P24641623	87.614
chr05	chr05P24712006	87.815
chr05	chr05P24834950	88.77
chr05	chr05P24942036	89.887
chr05	chr05P25030149	90.614
chr05	chr05P25145665	90.958
chr05	chr05P25394553	92.051
chr05	chr05P25548021	92.454
chr05	chr05P25702916	93.713
chr05	chr05P25576289	93.851
chr05	chr05P26094452	94.46
chr05	chr05P26237907	94.92
chr05	chr05P26308755	95.186
chr05	chr05P26646909	95.515
chr05	chr05P26849902	96.189
chr05	chr05P26912578	96.443
chr05	chr05P27027397	97.213
chr05	chr05P27074255	98.65
chr05	chr05P27298150	99.354
chr05	chr05P27242433	99.436
chr05	chr05P27418840	100.022
chr05	chr05P27549800	101.098
chr05	chr05P27689776	102.136
chr05	chr05P27839501	102.255
chr05	chr05P27949996	102.535
chr05	chr05P28033535	104.501
chr05	chr05P28096734	106.621
chr05	chr05P28344393	106.86
chr05	chr05P28387560	107.094
chr05	chr05P28520909	107.143
chr05	chr05P28627551	107.264
chr05	chr05P28785864	108.036
chr05	chr05P28870592	108.259
chr05	chr05P29048718	108.667
chr05	chr05P29145165	109.235
chr05	chr05P29237545	111.179
chr05	chr05P29345264	112.535
chr05	chr05P29412634	113.037
chr05	chr05P29536532	113.353
chr05	chr05P29624383	115.319
chr05	chr05P29803682	116.168
chr05	chr05P29958434	116.438
chr06	chr06P141276	0
chr06	chr06P224991	0.207
chr06	chr06P295346	0.387
chr06	chr06P443688	0.945
chr06	chr06P524045	1.171
chr06	chr06P643689	2.362
chr06	chr06P720617	2.956
chr06	chr06P824875	4.17
chr06	chr06P913633	5.388
chr06	chr06P959860	6.674
chr06	chr06P1147827	7.173
chr06	chr06P1222712	9.489
chr06	chr06P1317071	9.936
chr06	chr06P1429784	10.391
chr06	chr06P1541630	10.821
chr06	chr06P1604387	12.995
chr06	chr06P1741246	13.646
chr06	chr06P1849455	14.536
chr06	chr06P1916965	15.834
chr06	chr06P1989612	17.067
chr06	chr06P2149125	17.921
chr06	chr06P2207656	18.522
chr06	chr06P2318129	18.912
chr06	chr06P2444478	19.544
chr06	chr06P2466883	20.813
chr06	chr06P2555563	20.891
chr06	chr06P2653093	21.002
chr06	chr06P2833115	21.17
chr06	chr06P2947626	23.155
chr06	chr06P3010706	23.882
chr06	chr06P3098926	24.045
chr06	chr06P3174961	24.397
chr06	chr06P3335312	24.585
chr06	chr06P3421972	25.071
chr06	chr06P3515400	30.044
chr06	chr06P3648798	30.384
chr06	chr06P3911700	31.63
chr06	chr06P4043811	33.145
chr06	chr06P4128291	34.046
chr06	chr06P4245711	34.331
chr06	chr06P4443476	35.625
chr06	chr06P4319344	35.675
chr06	chr06P4721252	36.025
chr06	chr06P4623632	36.109
chr06	chr06P4841356	37.315
chr06	chr06P4977363	38.096
chr06	chr06P5149818	38.768
chr06	chr06P5245837	41.194
chr06	chr06P5336622	42.219
chr06	chr06P5419510	42.532
chr06	chr06P5528130	43.473
chr06	chr06P5614337	44.79
chr06	chr06P5847285	45.101
chr06	chr06P5930632	45.277
chr06	chr06P6032523	45.725
chr06	chr06P6095715	45.886
chr06	chr06P6219018	46.027
chr06	chr06P6307422	46.738
chr06	chr06P6537228	47.188
chr06	chr06P6630289	47.393
chr06	chr06P6749762	48.344
chr06	chr06P6788550	49.141
chr06	chr06P6938145	49.497
chr06	chr06P7030662	50.54
chr06	chr06P7134059	51.315
chr06	chr06P7226313	52.452
chr06	chr06P7348012	52.859
chr06	chr06P7443566	53.18
chr06	chr06P7533295	53.324
chr06	chr06P7601317	53.496
chr06	chr06P7724785	53.648
chr06	chr06P7822626	54.261
chr06	chr06P8230828	55.144
chr06	chr06P8036245	55.251
chr06	chr06P7930688	55.408
chr06	chr06P8135770	55.653
chr06	chr06P8343555	55.967
chr06	chr06P8406669	56.442
chr06	chr06P8632348	56.84
chr06	chr06P8679095	57.143
chr06	chr06P8833914	57.396
chr06	chr06P8945627	57.773
chr06	chr06P9041459	58.404
chr06	chr06P9099304	59.003
chr06	chr06P9215871	59.078
chr06	chr06P9283585	59.2
chr06	chr06P9379319	59.343
chr06	chr06P9543503	59.929
chr06	chr06P9643646	60.394
chr06	chr06P9701882	60.999
chr06	chr06P9831930	62.044
chr06	chr06P9910171	62.355
chr06	chr06P10028614	62.663
chr06	chr06P10648406	63.256
chr06	chr06P10319581	63.446
chr06	chr06P10438547	63.71
chr06	chr06P10472520	63.837
chr06	chr06P10149495	63.975
chr06	chr06P10834478	64.147
chr06	chr06P10744232	64.258
chr06	chr06P10246510	64.497
chr06	chr06P11019261	65.004
chr06	chr06P10933486	65.245
chr06	chr06P11135683	65.633
chr06	chr06P11187170	65.891
chr06	chr06P11544159	66.035
chr06	chr06P11376307	66.076
chr06	chr06P11694911	66.697
chr06	chr06P11649660	67.044
chr06	chr06P11933550	67.176
chr06	chr06P12214682	67.552
chr06	chr06P12340504	67.658
chr06	chr06P11994476	67.758
chr06	chr06P12737067	67.828
chr06	chr06P12830775	68.226
chr06	chr06P13012648	68.529
chr06	chr06P12931977	68.586
chr06	chr06P13128456	69.199
chr06	chr06P16894903	69.328
chr06	chr06P17039308	69.381
chr06	chr06P17220887	69.506
chr06	chr06P13286470	69.588
chr06	chr06P13572245	69.605
chr06	chr06P15110175	69.646
chr06	chr06P14744665	69.672
chr06	chr06P14505651	69.703
chr06	chr06P14041563	69.781
chr06	chr06P17408574	69.847
chr06	chr06P15376076	69.92
chr06	chr06P16232404	69.933
chr06	chr06P16735289	69.989
chr06	chr06P16817857	70.012
chr06	chr06P16446705	70.052
chr06	chr06P16288692	70.081
chr06	chr06P15700099	70.142
chr06	chr06P15232780	70.188
chr06	chr06P17780312	70.25
chr06	chr06P17993991	70.397
chr06	chr06P18142971	70.757
chr06	chr06P19470744	70.961
chr06	chr06P19446195	71.055
chr06	chr06P19240477	71.239
chr06	chr06P18525195	71.333
chr06	chr06P19308679	71.374
chr06	chr06P18220913	71.456
chr06	chr06P18784303	71.5
chr06	chr06P19591578	72.009
chr06	chr06P19823711	72.378
chr06	chr06P19936539	72.683
chr06	chr06P20138010	73.798
chr06	chr06P20249744	74.018
chr06	chr06P20265708	74.45
chr06	chr06P20421980	74.596
chr06	chr06P20549747	74.66
chr06	chr06P20744547	74.918
chr06	chr06P20832780	75.075
chr06	chr06P20645885	75.293
chr06	chr06P20945175	75.667
chr06	chr06P21236998	75.921
chr06	chr06P21023286	76.08
chr06	chr06P21339282	76.613
chr06	chr06P21432208	77.388
chr06	chr06P21649002	78.785
chr06	chr06P21508999	79.044
chr06	chr06P21741928	80.01
chr06	chr06P22019207	80.663
chr06	chr06P22134959	81.295
chr06	chr06P22167126	82.235
chr06	chr06P22339646	82.506
chr06	chr06P22425543	82.781
chr06	chr06P22546255	82.976
chr06	chr06P22693745	83.446
chr06	chr06P22859096	83.839
chr06	chr06P23042421	83.958
chr06	chr06P23124630	84.074
chr06	chr06P23246519	84.32
chr06	chr06P22845775	84.542
chr06	chr06P23449752	85.168
chr06	chr06P23313402	85.218
chr06	chr06P23548259	85.322
chr06	chr06P23740745	85.664
chr06	chr06P23820834	85.827
chr06	chr06P24045103	85.952
chr06	chr06P23944179	86.03
chr06	chr06P23617298	86.514
chr06	chr06P24149898	87.004
chr06	chr06P24245629	87.887
chr06	chr06P24327370	88.597
chr06	chr06P24448912	90.053
chr06	chr06P24635603	91.347
chr06	chr06P24527279	91.447
chr06	chr06P24734797	92.462
chr06	chr06P24782137	95.424
chr06	chr06P25035110	95.555
chr06	chr06P24877684	95.683
chr06	chr06P25119530	96.087
chr06	chr06P25232554	97.119
chr06	chr06P25348797	98.645
chr06	chr06P25403483	98.924
chr06	chr06P25649892	99.033
chr06	chr06P25721608	99.228
chr06	chr06P25840367	99.438
chr06	chr06P25916356	99.616
chr06	chr06P26046986	100.261
chr06	chr06P26144869	100.373
chr06	chr06P26228720	100.821
chr06	chr06P26349628	101.006
chr06	chr06P26395583	101.43
chr06	chr06P26542421	101.599
chr06	chr06P26648767	101.701
chr06	chr06P26728755	102.283
chr06	chr06P26838519	102.476
chr06	chr06P26946500	102.659
chr06	chr06P27146771	103.528
chr06	chr06P27223106	103.778
chr06	chr06P27344539	104.491
chr06	chr06P27442792	105.125
chr06	chr06P27527461	105.781
chr06	chr06P27615783	107.791
chr06	chr06P27673852	108.62
chr06	chr06P27847983	109.099
chr06	chr06P27937610	109.356
chr06	chr06P28036795	114.083
chr06	chr06P28134109	115.1
chr06	chr06P28324376	115.657
chr06	chr06P28443818	116.033
chr06	chr06P28494074	116.418
chr06	chr06P28648299	116.876
chr06	chr06P28662983	117.216
chr06	chr06P28793983	117.399
chr06	chr06P28914251	117.533
chr06	chr06P29233816	118.188
chr06	chr06P29445825	118.787
chr06	chr06P29631874	119.188
chr06	chr06P29543018	119.303
chr06	chr06P29733094	119.967
chr06	chr06P29813654	120.645
chr06	chr06P29894423	121.091
chr06	chr06P30300781	121.615
chr06	chr06P30409002	122.069
chr06	chr06P30490929	122.271
chr06	chr06P30837019	122.719
chr06	chr06P30890852	123.633
chr06	chr06P31011193	124.615
chr06	chr06P31101910	125.256
chr06	chr06P31248787	125.74
chr07	chr07P4049841	0
chr07	chr07P3857192	0.175
chr07	chr07P3798663	0.94
chr07	chr07P3725783	1.333
chr07	chr07P3645754	2.186
chr07	chr07P3301876	2.678
chr07	chr07P3239990	3.072
chr07	chr07P3386565	3.643
chr07	chr07P3149622	4.348
chr07	chr07P2847448	4.946
chr07	chr07P3046207	5.355
chr07	chr07P2867850	5.522
chr07	chr07P4143845	6.747
chr07	chr07P4395075	7.498
chr07	chr07P4286321	8.052
chr07	chr07P4247220	8.401
chr07	chr07P4638513	8.909
chr07	chr07P4736105	9.393
chr07	chr07P4922390	9.766
chr07	chr07P4817928	10.104
chr07	chr07P2635492	11.501
chr07	chr07P2745157	11.68
chr07	chr07P2530589	12.294
chr07	chr07P2347147	12.722
chr07	chr07P2208415	12.905
chr07	chr07P5052829	14.247
chr07	chr07P4983294	14.29
chr07	chr07P5265199	14.449
chr07	chr07P5420416	14.59
chr07	chr07P5627022	14.727
chr07	chr07P5481796	14.806
chr07	chr07P2125512	15.411
chr07	chr07P5741612	15.741
chr07	chr07P5845838	15.817
chr07	chr07P2030048	16.652
chr07	chr07P1930880	16.762
chr07	chr07P1544672	16.965
chr07	chr07P1633555	17.086
chr07	chr07P1440124	17.194
chr07	chr07P1827386	17.372
chr07	chr07P1744422	17.723
chr07	chr07P5871338	18.578
chr07	chr07P6046905	18.716
chr07	chr07P6146807	19.274
chr07	chr07P1243030	20.231
chr07	chr07P1301860	20.315
chr07	chr07P1044012	20.881
chr07	chr07P6243147	20.896
chr07	chr07P1121817	21.363
chr07	chr07P6445067	22.26
chr07	chr07P818271	22.679
chr07	chr07P6349350	22.798
chr07	chr07P939583	23.273
chr07	chr07P6527714	23.618
chr07	chr07P736445	23.712
chr07	chr07P641665	24.286
chr07	chr07P6699192	24.452
chr07	chr07P6813954	24.793
chr07	chr07P6935553	24.92
chr07	chr07P535786	25.079
chr07	chr07P374589	25.401
chr07	chr07P7044080	25.667
chr07	chr07P234711	25.757
chr07	chr07P7418576	26.314
chr07	chr07P348452	26.395
chr07	chr07P7140327	26.682
chr07	chr07P7245257	26.794
chr07	chr07P7349696	27.02
chr07	chr07P7522285	27.215
chr07	chr07P7606916	27.389
chr07	chr07P7748259	27.652
chr07	chr07P8179274	27.753
chr07	chr07P7975717	27.871
chr07	chr07P8129169	27.931
chr07	chr07P8332667	27.971
chr07	chr07P7926273	28.037
chr07	chr07P8435500	28.226
chr07	chr07P8803417	28.524
chr07	chr07P8531830	28.704
chr07	chr07P8740071	28.792
chr07	chr07P8992235	29.396
chr07	chr07P9226151	30.057
chr07	chr07P9068120	30.114
chr07	chr07P9323848	30.271
chr07	chr07P9592279	30.527
chr07	chr07P9677312	30.606
chr07	chr07P9545838	30.674
chr07	chr07P9830809	30.868
chr07	chr07P10019611	31.025
chr07	chr07P9882544	31.061
chr07	chr07P13512100	31.209
chr07	chr07P14543632	31.269
chr07	chr07P13760192	31.325
chr07	chr07P13856406	31.347
chr07	chr07P13319899	31.367
chr07	chr07P13720978	31.427
chr07	chr07P11323654	31.487
chr07	chr07P13016223	31.511
chr07	chr07P13120900	31.535
chr07	chr07P12834460	31.566
chr07	chr07P11029487	31.59
chr07	chr07P13244054	31.602
chr07	chr07P12928802	31.623
chr07	chr07P11685444	31.664
chr07	chr07P10310065	31.693
chr07	chr07P10139245	31.756
chr07	chr07P10174604	31.775
chr07	chr07P10922590	31.809
chr07	chr07P14642377	31.842
chr07	chr07P11647440	31.915
chr07	chr07P13447613	31.961
chr07	chr07P11499003	32.045
chr07	chr07P12094248	32.194
chr07	chr07P14741558	32.468
chr07	chr07P14937859	32.627
chr07	chr07P14997236	32.942
chr07	chr07P15148515	33.094
chr07	chr07P15297942	33.447
chr07	chr07P15247615	33.759
chr07	chr07P15444899	34.587
chr07	chr07P15928647	34.749
chr07	chr07P16039859	34.818
chr07	chr07P15582758	35.001
chr07	chr07P15548452	35.248
chr07	chr07P16122622	35.657
chr07	chr07P16325675	35.724
chr07	chr07P16413298	35.849
chr07	chr07P16530619	36.282
chr07	chr07P16813476	36.681
chr07	chr07P16743790	36.885
chr07	chr07P17129918	38.213
chr07	chr07P17170054	38.687
chr07	chr07P17271100	39.406
chr07	chr07P17392802	39.615
chr07	chr07P17509669	39.97
chr07	chr07P17642046	40.421
chr07	chr07P17668200	40.506
chr07	chr07P18241900	40.827
chr07	chr07P17844300	41.036
chr07	chr07P18143598	41.194
chr07	chr07P17882960	41.41
chr07	chr07P18543301	41.726
chr07	chr07P18018024	42.08
chr07	chr07P18348486	42.158
chr07	chr07P18407323	42.29
chr07	chr07P18594455	42.902
chr07	chr07P18720718	43.05
chr07	chr07P18906848	43.323
chr07	chr07P19035062	43.615
chr07	chr07P19170379	43.853
chr07	chr07P19135404	43.997
chr07	chr07P19416610	44.216
chr07	chr07P19535141	44.46
chr07	chr07P19640244	44.983
chr07	chr07P19891861	45.587
chr07	chr07P19735422	45.663
chr07	chr07P19752965	45.694
chr07	chr07P20049968	46.071
chr07	chr07P20126506	47.008
chr07	chr07P20237388	47.271
chr07	chr07P20349989	47.486
chr07	chr07P20449114	47.971
chr07	chr07P20536264	49.56
chr07	chr07P20628398	50.218
chr07	chr07P20730769	51.279
chr07	chr07P20848016	51.685
chr07	chr07P20925281	52.421
chr07	chr07P21042160	53.229
chr07	chr07P21336350	53.632
chr07	chr07P21128902	53.671
chr07	chr07P21161815	53.789
chr07	chr07P21440087	53.952
chr07	chr07P21649781	54.424
chr07	chr07P21528635	54.668
chr07	chr07P21674211	55.259
chr07	chr07P21825650	55.552
chr07	chr07P21932756	55.718
chr07	chr07P22147880	55.957
chr07	chr07P22246974	56.471
chr07	chr07P22345856	56.899
chr07	chr07P22447763	57.342
chr07	chr07P22519193	58.129
chr07	chr07P22620335	58.395
chr07	chr07P22791747	58.929
chr07	chr07P22945858	59.051
chr07	chr07P23129728	59.266
chr07	chr07P23219432	59.575
chr07	chr07P22955049	60.23
chr07	chr07P23324108	60.644
chr07	chr07P23540823	60.962
chr07	chr07P23449424	61.053
chr07	chr07P23644319	61.845
chr07	chr07P23747924	62.328
chr07	chr07P23849062	63.328
chr07	chr07P23908732	63.844
chr07	chr07P24037068	64.971
chr07	chr07P24128408	66.052
chr07	chr07P24219440	66.29
chr07	chr07P24288256	66.813
chr07	chr07P24528716	67.244
chr07	chr07P24419683	67.397
chr07	chr07P24634776	67.734
chr07	chr07P24714230	68.235
chr07	chr07P24827221	69.111
chr07	chr07P24997935	69.501
chr07	chr07P24935185	69.762
chr07	chr07P25133787	70.26
chr07	chr07P25341283	70.744
chr07	chr07P25248686	70.814
chr07	chr07P25429036	71.693
chr07	chr07P26012530	72.348
chr07	chr07P26129264	72.574
chr07	chr07P26173714	74.195
chr07	chr07P26347791	74.622
chr07	chr07P26449952	75.728
chr07	chr07P26464623	75.978
chr07	chr07P26712999	76.618
chr07	chr07P26794704	76.818
chr07	chr07P27034287	77.806
chr07	chr07P27149961	78.501
chr07	chr07P27318867	78.995
chr07	chr07P27710654	79.429
chr07	chr07P27848558	79.617
chr07	chr07P28043803	79.955
chr07	chr07P27900319	80.144
chr07	chr07P28143203	80.859
chr07	chr07P28240499	81.605
chr07	chr07P28345685	82.313
chr07	chr07P28418036	82.698
chr07	chr07P28527233	83.695
chr07	chr07P28563164	84.182
chr07	chr07P28740776	84.445
chr07	chr07P28844442	87.358
chr07	chr07P28935673	88.218
chr07	chr07P29045120	90.179
chr07	chr07P29122142	92.523
chr07	chr07P29235136	93.274
chr07	chr07P29341573	93.6
chr07	chr07P29404562	95.863
chr07	chr07P29697621	96.623
chr08	chr08P147366	0
chr08	chr08P210959	0.133
chr08	chr08P420499	0.503
chr08	chr08P471854	0.757
chr08	chr08P636155	0.984
chr08	chr08P845781	1.678
chr08	chr08P945900	4.756
chr08	chr08P1034744	5.721
chr08	chr08P1613827	6.56
chr08	chr08P1135656	7.043
chr08	chr08P1292820	7.46
chr08	chr08P1215955	7.587
chr08	chr08P1544392	7.761
chr08	chr08P1851854	8.847
chr08	chr08P1954742	8.954
chr08	chr08P2244278	9.795
chr08	chr08P2337025	10.408
chr08	chr08P2394777	11.344
chr08	chr08P2544337	11.58
chr08	chr08P2639536	12.048
chr08	chr08P2738272	12.524
chr08	chr08P2845083	12.972
chr08	chr08P2948682	14.415
chr08	chr08P2986340	15.503
chr08	chr08P3112247	15.75
chr08	chr08P3243451	16.255
chr08	chr08P3340268	17.526
chr08	chr08P3429538	18.838
chr08	chr08P3544199	19.729
chr08	chr08P3649289	21.653
chr08	chr08P3687898	24.836
chr08	chr08P3949066	25.033
chr08	chr08P4048934	26.239
chr08	chr08P4135085	26.866
chr08	chr08P4240716	30.569
chr08	chr08P4329815	31.267
chr08	chr08P4433598	32.01
chr08	chr08P4544682	32.409
chr08	chr08P4715163	33.995
chr08	chr08P4874651	34.327
chr08	chr08P5049747	34.686
chr08	chr08P5144907	35.047
chr08	chr08P4583151	36.422
chr08	chr08P5242666	38.429
chr08	chr08P5332933	39.955
chr08	chr08P5394264	40.475
chr08	chr08P5523318	41.454
chr08	chr08P5619832	42.552
chr08	chr08P5728090	43.146
chr08	chr08P5839711	44.206
chr08	chr08P5922201	45.85
chr08	chr08P6034511	46.595
chr08	chr08P6148812	47.522
chr08	chr08P6201897	48.694
chr08	chr08P6302873	49.523
chr08	chr08P7023959	50.233
chr08	chr08P7247704	50.77
chr08	chr08P6938020	50.874
chr08	chr08P6813499	50.93
chr08	chr08P6568658	51.003
chr08	chr08P7474081	51.143
chr08	chr08P7331402	51.304
chr08	chr08P7641529	51.393
chr08	chr08P7821500	52.461
chr08	chr08P7745932	52.695
chr08	chr08P7941360	53.111
chr08	chr08P8003711	53.567
chr08	chr08P8136493	53.788
chr08	chr08P8228879	54.065
chr08	chr08P7114928	54.768
chr08	chr08P14732533	55.472
chr08	chr08P8428976	56.021
chr08	chr08P8345701	56.138
chr08	chr08P8464113	57.046
chr08	chr08P8606701	57.226
chr08	chr08P8732579	57.44
chr08	chr08P8847882	59.331
chr08	chr08P9433725	60.354
chr08	chr08P9637794	60.75
chr08	chr08P9502132	61.144
chr08	chr08P8943952	62.231
chr08	chr08P9038484	62.716
chr08	chr08P9135603	63.113
chr08	chr08P9185316	63.643
chr08	chr08P9340219	64.033
chr08	chr08P10195742	64.554
chr08	chr08P10146928	64.75
chr08	chr08P9710710	64.85
chr08	chr08P10043893	64.952
chr08	chr08P10289656	65.029
chr08	chr08P9923118	65.085
chr08	chr08P10505434	65.333
chr08	chr08P10646539	65.384
chr08	chr08P10847714	65.524
chr08	chr08P10946432	65.599
chr08	chr08P10701678	65.644
chr08	chr08P13709677	65.763
chr08	chr08P12800519	65.839
chr08	chr08P11747153	65.874
chr08	chr08P11420294	65.888
chr08	chr08P14091281	65.919
chr08	chr08P13610871	65.958
chr08	chr08P12013350	66.009
chr08	chr08P12313160	66.042
chr08	chr08P11927886	66.05
chr08	chr08P12063616	66.087
chr08	chr08P11833935	66.135
chr08	chr08P12500959	66.175
chr08	chr08P12593102	66.226
chr08	chr08P14540838	66.314
chr08	chr08P15247222	66.37
chr08	chr08P15078024	66.395
chr08	chr08P15744798	66.483
chr08	chr08P15041044	66.661
chr08	chr08P14628972	66.867
chr08	chr08P14938542	66.977
chr08	chr08P14783011	67.022
chr08	chr08P15795717	67.45
[truncated: 923 more rows]

## Sheet: Table S8
Genes regulated to Salt-stress	Transcript	readcount_SalP1	readcount_SalP2	readcount_NorP1	readcount_NorP2	readcount_SalR	readcount_SalS	readcount_NorR	readcount_NorS
down	Novel00088	9.94028	2.59121	12.317	6.70491	4.0228	20.8204	5.34177	6.59611
down	Novel00111	0	1.37182	1.40134	25.1631	6.59407	74.6156	5.4641	10.0424
down	Novel00138	2.69216	0	1.47509	1.89315	1.86625	112.695	1.50874	2.11224
down	Novel00160	79.5223	0	0	0	3.31777	16.6343	11.4991	5.29912
down	Novel00430	73.9999	0	37.5411	52.8505	15.5935	39.6946	19.369	18.4172
down	Novel00515	24.5056	42.2214	18.0699	33.9978	49.5592	150.884	59.8197	47.7662
down	Novel00725	1.79477	0	0	2.28756	1.57594	69.5115	2.97671	1.81578
down	Novel01398	50.1156	76.8725	37.0986	76.2782	68.1387	113.025	94.113	54.3252
down	Novel01476	288.544	NA	142.494	NA	13.1052	150.81	52.0721	42.5412
down	Novel01646	33.2033	0	9.4406	17.7483	17.6257	39.511	16.3108	17.7873
down	Novel01909	8.07648	2.08313	1.84387	2.36644	3.2763	93.9672	1.79418	1.44521
down	Novel01954	47.1473	NA	0	NA	1.0368	14.3209	276.508	141.927
down	Novel02096	9.31901	0	5.60536	10.1757	0	8.59255	3.09904	6.81845
down	Novel02222	2969.52	0	5742.76	3999.12	1370.12	1692	3115.11	2064.21
down	Novel02267	70.7555	NA	3.98275	NA	5.47432	98.4471	7.66605	4.92855
down	Novel02394	145.239	0	210.422	254.708	6.38671	60.8822	44.2429	104.797
down	Novel02492	22.9179	7.21473	31.3457	33.0513	10.6998	27.9809	26.9943	31.0165
down	Novel02505	40.4514	10.8221	13.3496	38.8096	35.9978	200.566	29.1555	27.0885
down	Novel02530	32.444	52.3322	5.23658	34.0767	71.2492	238.719	109.69	58.1791
down	Novel02539	30.9943	0	15.4147	29.4227	2.94452	18.2133	11.4991	10.1165
down	Novel02546	15.1175	0	3.02394	2.68196	0	9.03319	3.05827	2.11224
down	Novel02565	30.5111	0	25.8141	34.55	0	19.6821	5.4641	13.8963
down	Novel02608	2.41604	0	1.32758	2.60308	0	12.999	1.18253	1.66756
down	Os01t0123900-01	215.925	55.5331	141.83	333.352	263.721	290.274	450.299	204.59
down	Os01t0124000-01	36.3787	0	1.6226	30.7637	14.3494	78.1041	38.8604	26.125
down	Os01t0124650-02	2.13992	0	2.36015	1.41986	1.57594	12.5216	1.95729	1.25993
down	Os01t0132000-01	2.34701	0	1.03257	19.4837	1.90772	41.0166	23.0389	9.78299
down	Os01t0149400-00	58.054	0	49.1206	41.5704	8.41885	27.9441	11.2136	10.2277
down	Os01t0149800-01	483.553	169.241	509.35	292.176	519.356	2152.54	422.775	405.698
down	Os01t0151600-01	8.21454	2.5404	18.5124	15.5396	8.75062	25.7776	13.4564	12.0064
down	Os01t0153100-00	249.75	41.1545	120.589	142.381	61.6276	169.354	95.1325	74.0394
down	Os01t0160800-01	4.97014	0	1.6226	0	0	25.3003	4.32235	0
down	Os01t0182400-01	3.31343	0	3.0977	0	3.11041	19.5352	2.36506	2.44575
down	Os01t0188100-01	7.59327	1.2702	9.58811	5.52169	6.63554	81.1519	5.70876	6.92962
down	Os01t0190000-01	377.593	412.51	211.528	370.742	356.536	558.148	436.72	329.694
down	Os01t0194600-02	20.1567	3.1501	39.1637	45.6723	19.5334	76.0845	27.1982	17.3796
down	Os01t0220400-01	249.542	86.6276	75.0823	86.6905	99.8649	319.32	121.311	93.9019
down	Os01t0276300-01	0	0	0	0	0	115.265	1.42719	0
down	Os01t0303000-02	8444.75	8947.29	6106.45	13168.9	9415.13	10132.6	13330.1	9306.29
down	Os01t0307686-00	0	25.2008	0	11.3589	8.66768	31.0654	6.44275	6.44788
down	Os01t0368900-01	89.5316	129.764	88.7269	318.68	175.054	221.203	280.504	150.784
down	Os01t0508500-01	1.17351	2.64202	2.58141	12.4632	3.89838	16.4507	8.07382	7.33724
down	Os01t0511100-01	8.55969	2.43878	5.67911	2.12979	5.84757	563.399	5.79032	7.85604
down	Os01t0542700-01	26.8526	7.41797	20.4301	21.929	10.451	33.5256	10.7651	11.08
down	Os01t0558100-01	27.4738	6.85908	4.13026	6.54715	7.63088	166.269	16.6777	12.2287
down	Os01t0564300-01	22.2276	1.16858	2.13889	3.7863	5.26696	38.1157	23.6506	27.0514
down	Os01t0584300-01	109.205	0	37.0986	50.7207	32.0165	95.3259	34.9866	35.908
down	Os01t0585300-01	1100.13	349.61	992.074	1747.85	680.019	688.909	684.929	408.403
down	Os01t0602400-01	41.694	12.2447	9.88313	3.86518	17.0865	40.2822	19.4913	24.161
down	Os01t0606000-00	3.17537	0	6.93294	5.28505	3.40072	23.8682	1.22331	1.33404
down	Os01t0615050-00	0	0	0	0	2.82011	365.073	4.48546	7.15196
down	Os01t0624500-01	29.4067	31.2977	21.1676	38.1785	50.3057	89.1569	66.7925	51.6572
down	Os01t0624700-01	3.38246	3.04848	1.25383	4.33847	1.57594	12.7787	33.804	7.41136
down	Os01t0714600-01	5.59141	0	0	0	6.30377	30.7716	46.4041	10.413
down	Os01t0717700-01	361.302	49.4362	165.579	87.6371	79.3362	152.463	89.5868	89.4921
down	Os01t0725000-01	50.8059	0	21.5364	26.3463	29.6111	72.1187	148.632	30.0901
down	Os01t0727700-00	4.34887	8.43413	0	1.97203	2.03214	13.1826	5.79032	4.52093
down	Os01t0732801-01	5.31529	0	4.27777	1.81427	2.57127	11.0895	17.8603	2.40869
down	Os01t0739500-01	239.05	186.211	88.1369	160.366	292.337	313.922	653.327	416.815
down	Os01t0775400-01	1.10448	0	1.10632	0	0	17.2953	1.63108	0
down	Os01t0795200-01	22.9869	1.77828	0	0	4.56194	18.3234	7.95149	16.2309
down	Os01t0800500-01	33.1343	5.48726	39.09	16.6439	23.4732	47.1121	13.1709	11.117
down	Os01t0804400-01	9.87125	2.99767	13.6446	15.3818	5.64021	37.8219	4.15924	5.07678
down	Os01t0812900-01	42.8675	51.3161	90.7183	194.442	48.6054	134.029	49.6662	37.9461
down	Os01t0830500-01	73.7238	6.90989	42.7777	8.20365	20.2384	65.766	18.7166	10.8206
down	Os01t0844000-00	75.7256	0	69.6982	130.785	53.582	92.7555	79.9227	69.0738
down	Os01t0850550-00	3.52052	0	0	0	3.40072	0	24.8739	5.18795
down	Os01t0850900-01	18.2929	2.99767	15.341	13.8042	5.93052	66.17	10.3573	7.00373
down	Os01t0866600-01	123.839	113.403	104.215	292.492	139.844	226.307	249.962	152.192
down	Os01t0869800-01	1124.63	149.426	3257.23	3380.06	825.793	738.262	1098	726.387
down	Os01t0918300-01	28.6473	35.6164	18.4387	38.7307	59.8443	96.4275	85.8353	54.3994
down	Os01t0919400-01	83.9402	9.09463	142.642	45.4356	30.3161	57.1368	26.3826	31.8688
down	Os01t0940800-01	20.2947	12.5496	1.6226	21.4557	29.1964	133.221	26.8312	16.3791
down	Os01t0948200-00	642.667	743.016	339.05	732.807	276.785	438.367	305.174	193.214
down	Os01t0949750-00	4.69402	3.50575	1.54885	4.89064	3.5666	20.1227	10.8059	6.8555
down	Os01t0951500-01	71.5148	12.0923	41.8927	41.886	25.4639	52.3999	19.5321	19.8624
down	Os01t0954500-01	6.62685	20.5772	0	9.46575	15.1373	38.1524	17.004	9.19008
down	Os01t0960200-00	0	0	0	0	0	10.8325	1.0602	0
down	Os01t0962100-01	11.8731	2.5404	17.8486	7.09931	4.3131	67.8224	7.33984	3.37217
down	Os01t0962400-01	85.7349	124.175	35.5498	80.8533	90.6996	225.389	96.8451	64.8864
down	Os01t0965900-01	28.5783	7.82443	8.70305	10.4912	19.5749	81.2253	16.1069	17.7502
down	Os02t0114400-00	13.6679	3.35333	12.022	7.96701	4.52046	25.8144	2.97671	3.14983
down	Os02t0122600-00	147.655	89.4729	24.5603	56.4001	57.6878	120.222	104.633	88.2692
down	Os02t0179500-01	29.4757	34.8035	31.272	60.0287	17.9574	70.4662	29.1962	15.8232
down	Os02t0188000-01	453.318	92.3689	105.469	86.9272	94.0174	254.068	160.294	82.229
down	Os02t0288600-01	10.0093	NA	4.94157	NA	1.70036	18.1398	3.1806	2.03812
down	Os02t0483500-01	8.21454	NA	1.54885	NA	1.82477	29.5231	2.52817	1.92695
down	Os02t0514500-01	3.65858	5.23322	0	1.97203	5.55727	22.6931	6.19809	3.48334
down	Os02t0532300-02	14.4962	4.67433	7.74424	3.15525	10.451	80.0502	6.72818	6.81845
down	Os02t0532500-01	28.6473	4.4203	37.5411	12.1477	19.8652	121.214	24.67	23.2717
down	Os02t0539100-01	96.3655	26.3693	97.3562	71.6242	95.8421	209.269	86.1615	75.9293
down	Os02t0556800-01	1480.69	304.137	1154.63	508.232	536.525	836.929	430.685	352.373
down	Os02t0568600-00	12.2873	1.37182	0	3.62854	3.98133	18.6172	12.5185	20.6036
down	Os02t0597300-01	5.45335	0	5.31034	4.33847	4.68635	5.28772	26.5865	6.07731
down	Os02t0612700-01	15.6007	4.26787	15.046	6.54715	6.71849	28.9356	21.4079	6.63316
down	Os02t0614200-01	20.847	36.7342	3.98275	14.6719	33.0533	92.3515	44.9361	25.3468
down	Os02t0615400-00	192.248	0	64.2403	172.356	68.4705	231.411	155.441	238.46
down	Os02t0621300-01	2.89925	0	0	0	1.28564	20.8204	0	1.00053
down	Os02t0628800-01	117.696	121.888	106.281	194.837	172.566	351.707	252.368	195.252
down	Os02t0636600-00	89.6696	22.3047	13.4234	20.8247	16.5474	36.9406	26.2603	26.4215
down	Os02t0638650-01	15.5317	18.1385	14.1609	25.5575	19.2016	44.505	65.1615	25.6062
down	Os02t0651900-01	7.93842	6.45261	0	4.81176	8.83357	34.1866	5.9942	6.41082
down	Os02t0672700-01	177.89	6.351	112.107	133.546	57.1901	109.243	90.0353	67.9621
down	Os02t0700400-01	25.7481	3.8106	23.749	17.906	10.0363	41.7877	12.0292	6.96667
down	Os02t0717600-01	227.936	79.5145	175.315	116.35	52.2964	119.157	198.91	96.9405
down	Os02t0727200-00	16.153	0	9.51436	1.18322	6.05493	24.3088	6.80974	5.11384
down	Os02t0755900-01	1.44962	3.86141	1.10632	45.0412	3.89838	194.875	2.07962	1.77873
down	Os02t0758000-01	6.21268	23.2193	1.69636	12.8576	10.6998	23.4275	37.9633	8.22661
down	Os02t0759900-01	79.3152	24.2354	72.8696	89.4514	57.8122	103.772	61.1653	58.4015
down	Os02t0761400-01	106.375	112.489	42.5565	90.9501	161.7	237.323	165.309	126.919
down	Os02t0823100-01	158.492	513.008	14.9722	238.537	223.245	821.176	187.981	263.881
down	Os03t0134500-00	1.65671	3.04848	0	6.3105	3.44219	44.3581	6.60585	5.66969
down	Os03t0140700-01	43.0746	9.39948	51.7758	54.9014	22.395	25.9612	81.513	27.9408
down	Os03t0157900-01	64.4738	22.0507	50.3007	60.8175	40.2695	261.118	33.6817	29.9048
down	Os03t0159100-01	6.48879	1.2702	7.30172	3.94406	4.47899	39.0337	4.60779	5.37323
down	Os03t0188100-01	0	0	0	0	0	51.8123	0	0
down	Os03t0306800-01	581.921	205.468	176.716	151.294	264.592	366.909	302.075	199.625
down	Os03t0319300-01	123.632	114.928	13.7184	35.6543	97.2107	387.619	258.077	116.581
down	Os03t0408300-00	319.608	437.304	128.112	247.372	331.985	418.575	280.096	209.927
down	Os03t0423300-01	14.3582	247.13	0	18.7737	19.1187	369.443	6.72818	2.22341
down	Os03t0426350-00	0	194.188	0	42.1226	23.2659	92.3148	54.5595	27.1626
down	Os03t0571900-01	66.2685	73.3159	27.4367	56.1635	47.3197	315.501	39.3905	43.3194
down	Os03t0626700-01	4.34887	0	3.54023	4.25959	3.48366	18.8375	2.6505	1.92695
down	Os03t0663400-02	52.7387	2.69282	7.08045	3.23413	6.75996	309.993	34.0487	22.16
down	Os03t0729000-01	52.6697	44.3554	9.14558	50.0107	38.6106	1082	34.4157	20.0107
down	Os03t0743500-02	4.97014	5.38565	0	2.76084	7.05027	27.3566	25.5671	16.7497
down	Os03t0760200-01	118.662	219.084	16.5948	326.095	165.308	401.94	190.999	114.691
down	Os03t0766800-01	1176.06	1813.44	429.031	909.343	1474.75	2318.85	2996.98	1518.74
down	Os03t0820500-01	3.72761	0	1.10632	1.41986	2.40538	373.813	1.14175	1.29699
down	Os03t0845000-01	306.906	106.646	162.113	194.206	164.23	195.609	274.428	163.828
down	Os03t0857750-00	32.7891	20.4756	13.6446	28.8705	22.395	59.7806	30.7865	20.7518
down	Os04t0136700-01	40.1753	68.6416	31.7145	83.4564	57.7707	162.561	75.8042	45.2463
down	Os04t0244800-01	68.5465	13.0577	23.0852	17.9849	26.3348	103.111	37.8002	27.6073
down	Os04t0266900-01	2.48507	0	3.0977	0	2.36391	38.4829	1.10098	1.55638
down	Os04t0269600-04	414.247	453.055	406.831	810.268	451.341	580.695	804.65	536.545
down	Os04t0405300-01	27.5429	17.6304	13.2021	28.3184	13.8932	34.921	26.7904	16.5273
down	Os04t0456700-01	470.092	165.278	491.87	387.149	222.374	458.233	308.64	206.74
down	Os04t0508300-01	142.961	174.83	68.9606	179.139	220.881	450.228	292.166	190.324
down	Os04t0540900-01	6.41977	3.96302	9.14558	25.3998	4.27163	6.94014	34.2526	4.81738
down	Os04t0573000-01	11.2518	3.04848	29.2069	23.3489	12.5246	81.7761	15.0874	20.6036
down	Os04t0578200-01	25.1959	2.69282	5.08907	2.05091	8.54326	28.4949	5.09711	3.40922
down	Os04t0578400-01	25.472	5.69049	55.2423	27.214	15.8424	23.0971	42.1225	12.4881
down	Os04t0583101-01	53.429	14.4295	74.271	33.8401	37.5323	69.1443	18.3496	28.2743
down	Os04t0587400-01	139.371	48.4708	79.5813	43.0692	44.6655	79.3158	56.4352	67.221
down	Os04t0617050-01	61.0913	20.12	43.9578	26.6619	31.8506	65.1785	30.9089	24.6428
down	Os04t0679900-01	16.222	4.26787	10.3257	3.47078	9.99479	27.6871	10.4797	12.9699
down	Os05t0192700-01	392.227	0	327.545	0	185.422	253.48	349.417	178.428
down	Os05t0355450-01	1131.6	1494.62	450.494	936.321	1533.81	1623.07	2184.87	1342.79
down	Os05t0366600-01	99.4028	12.702	9.58811	8.36142	30.2332	100.063	15.0059	20.863
down	Os05t0421900-00	18.1548	16.1569	4.27777	16.7228	15.9668	54.75	10.9282	9.19008
down	Os05t0429500-02	1660.03	2291.69	1547.82	2874.35	1210.9	1161.76	2136.3	1089.51
down	Os05t0435400-01	7.38618	3.55656	1.69636	5.67945	4.27163	18.507	4.52623	3.59451
down	Os05t0438800-01	11.0448	19.7643	9.95688	20.1936	19.9896	80.087	22.5904	20.9
down	Os05t0439400-01	593.794	932.682	201.129	392.987	364.208	668.713	1107.42	451.055
down	Os05t0447700-01	381.044	661.368	403.069	845.371	381.461	381.34	2326.85	787.197
down	Os05t0455500-02	12.0802	17.4271	14.2347	29.265	27.9108	82.1433	27.4836	21.2706
down	Os05t0459900-01	113.899	127.579	24.5603	63.6572	184.178	270.518	182.558	122.065
down	Os05t0460000-01	12.3563	2.38798	5.5316	2.12979	6.80143	441.598	2.85438	3.03866
down	Os05t0466600-01	36.7928	12.448	30.7557	14.1197	14.2664	44.2847	18.4719	17.0832
down	Os05t0468800-01	3.17537	4.52191	0	2.5242	2.48833	1478.58	7.91071	2.66809
down	Os05t0486100-01	22.7798	41.1545	6.41666	29.7382	26.6666	32.9748	103.166	28.7931
down	Os05t0500450-00	49.9775	69.9626	13.5709	40.3083	47.8589	92.5719	48.973	36.2786
down	Os05t0502000-01	450.005	52.4338	191.172	174.406	70.2123	228.327	179.337	109.503
down	Os05t0560200-00	4.00372	7.31635	1.84387	4.41735	2.90305	33.7092	3.7107	2.96454
down	Os05t0561600-01	21.3992	6.50342	15.636	7.09931	17.3354	41.6408	24.9554	17.2314
down	Os05t0568100-01	46.388	87.7962	16.1523	107.042	99.9064	320.385	62.6333	52.7318
down	Os05t0578500-01	3.52052	0	9.07183	12.2266	3.35924	15.3124	3.58837	4.22447
down	Os05t0586600-01	62.1958	8.68817	77.1474	41.0971	35.7075	169.905	18.1457	15.8232
down	Os06t0105400-02	6.07462	6.30019	4.57279	10.2546	9.74596	26.5121	14.2719	9.26419
down	Os06t0129400-02	11.0448	3.09929	4.49904	8.51918	12.5661	31.1021	10.5204	8.37483
down	Os06t0131300-01	280.951	236.257	86.3668	154.371	111.021	243.749	409.237	108.91
down	Os06t0146400-01	53.291	56.1936	19.0287	50.2474	79.7924	146.257	123.554	70.3708
down	Os06t0184800-01	5.52238	NA	2.95019	NA	0	9.25351	6.5243	2.00107
down	Os06t0214300-01	2.69216	0	3.54023	0	0	17.0749	4.15924	2.81632
down	Os06t0221200-01	114.313	15.6997	10.6944	241.377	23.6806	83.0246	26.8312	29.6084
down	Os06t0223700-01	25.541	7.87524	10.5469	12.7788	15.5521	84.3098	9.7049	8.15249
down	Os06t0323100-01	76.1398	NA	0	NA	0	18.1398	0	7.30019
down	Os06t0473800-00	1.03545	NA	0	NA	0	99.255	0	0
down	Os06t0474800-01	36.3787	39.173	2.80268	25.8731	45.1217	81.1886	103.329	69.7779
down	Os06t0493100-01	153.246	5.89373	0	5.20616	23.4732	112.107	70.3809	66.2205
down	Os06t0500300-00	91.4644	132.558	162.703	296.83	79.1289	131.973	163.189	97.274
down	Os06t0561000-01	2.83022	1.8799	5.38409	17.1172	11.3634	58.0181	11.6622	8.96774
down	Os06t0586000-01	1.31156	NA	0	NA	0	9.43712	1.10098	6.81845
down	Os06t0591200-01	55.9831	0	0	5.60057	1.90772	66.7942	11.9884	16.4532
down	Os06t0591400-01	32.7201	0	0	31.237	14.93	71.7515	28.0545	20.7889
down	Os06t0593800-01	36.6548	1.9307	24.044	4.25959	8.50179	26.1448	7.0544	4.70621
down	Os06t0646100-01	195.492	221.574	198.548	354.256	254.888	354.424	483.899	338.588
down	Os06t0646700-01	57.4327	14.8867	33.2634	13.2521	28.8646	27.8707	48.3614	17.3055
down	Os06t0651000-01	47.2854	51.5193	3.02394	14.2775	28.284	80.3073	69.4838	52.7689
down	Os06t0652300-00	2.00186	0	2.43391	0	0	12.1177	0	1.03759
down	Os06t0681200-01	0	0	0	1.41986	0	4612.88	0	0
down	Os06t0683100-01	1.51865	0	0	0	2.11508	90.0382	0	0
down	Os06t0691600-01	94.4327	109.339	149.28	343.765	202.591	288.218	330.415	196.512
down	Os06t0694800-01	354.537	307.439	146.182	328.541	447.443	549.115	335.023	284.485
down	Os06t0697600-01	55.3618	63.8656	3.68774	21.4557	13.2711	50.6006	13.7418	9.41242
down	Os06t0701400-01	81.248	100.854	32.4521	61.3696	86.3865	128.007	80.9829	68.518
down	Os06t0704700-01	29.2686	8.84059	34.2222	15.5396	22.7682	67.8224	15.9845	21.4188
down	Os06t0714600-01	5.86753	0	2.06513	0	2.11508	27.8707	2.24273	0
down	Os06t0726200-02	20.847	0	6.04789	1.10434	8.58473	78.6916	8.1146	5.92908
down	Os07t0105600-01	361.785	245.352	473.505	929.458	310.502	319.503	598.238	338.921
down	Os07t0129300-00	0	5.84292	0	1.2621	6.71849	36.8672	199.236	75.5217
down	Os07t0186000-02	1141.34	885.482	692.852	1622.9	2189.77	5269.33	2879.91	1795.48
down	Os07t0198300-01	222.552	46.1845	21.4626	18.7737	55.1994	113.686	58.5148	54.14
down	Os07t0249900-01	73.3096	6.30019	24.5603	30.5271	15.9668	52.0694	23.8137	22.3823
down	Os07t0509800-01	194.457	84.5953	191.025	440.867	155.313	255.867	178.073	145.374
down	Os07t0529600-01	3049.66	3715.69	1877.65	4893.01	3449.74	5024.51	5753.74	3849.68
down	Os07t0582400-01	184.309	237.426	4.42528	13.3309	84.0226	267.471	366.992	108.465
down	Os07t0597400-01	505.298	0	379.615	758.443	107.703	184.556	375.84	182.912
down	Os07t0614850-00	149.242	123.768	115.057	256.049	79.5021	126.832	112.952	93.3831
down	Os07t0615200-01	73.7928	21.7966	130.325	47.3288	33.9242	65.9496	85.9577	67.9992
down	Os07t0623000-01	209.988	181.029	82.9003	154.371	106.418	160.468	129.63	71.7049
down	Os07t0638100-01	29.6138	9.39948	15.341	7.73036	8.08707	1413.07	9.94956	6.70728
down	Os07t0683600-00	7.11006	2.74363	0	4.57511	8.08707	194.397	3.58837	3.03866
down	Os08t0104400-01	1.79477	0	0	0	0	222.525	0	0
down	Os08t0112800-01	134.608	163.398	83.4166	148.849	127.195	253.37	123.472	107.835
down	Os08t0174100-00	4.07275	NA	0	NA	0	55.9617	1.46797	1.07465
down	Os08t0174300-00	2.41604	NA	0	NA	0	22.6931	1.22331	0
down	Os08t0191650-01	20.4328	21.5934	5.90038	31.4736	46.117	110.014	95.0917	48.322
down	Os08t0224800-01	24.4365	7.67201	18.955	7.49372	18.2477	50.5638	22.5904	20.1589
down	Os08t0246800-02	101.543	1.72747	32.2308	1.65651	35.5002	87.1005	59.6974	46.5063
down	Os08t0277200-01	0	6.65585	0	2.05091	2.19802	53.7585	3.09904	1.6305
down	Os08t0385000-01	3.52052	0	3.24521	0	2.77863	19.3149	2.60972	2.22341
down	Os08t0409100-01	165.533	57.5655	178.339	206.275	112.97	91.3234	183.496	76.8558
down	Os08t0417000-01	6.00559	0	2.87643	0	0	20.6735	0	0
down	Os08t0417100-01	64.6809	12.6512	26.0354	14.8297	13.7273	46.5981	16.3108	13.0069
down	Os08t0434300-01	24.2985	4.52191	21.2414	13.0943	9.66301	47.5161	22.1011	20.6406
down	Os08t0440800-01	96.0894	30.434	61.7327	40.1506	93.0635	202.769	51.7866	46.7286
down	Os08t0458200-01	3.65858	0	4.35153	1.10434	2.65422	22.3994	1.67185	4.78032
down	Os08t0474866-00	57.6398	1.06697	11.9483	15.5396	9.04093	67.7489	10.7243	5.29912
down	Os08t0480000-01	77.3133	12.3463	14.3084	8.59806	21.4411	44.7253	18.5127	15.675
down	Os08t0519400-01	37.7593	10.8221	28.1743	22.7178	21.5655	68.5201	31.0312	33.0176
down	Os08t0521200-01	15.8078	2.08313	21.7576	13.0154	4.68635	20.6001	5.62721	9.74593
down	Os08t0536200-00	22.2966	1.01616	15.4885	20.6669	6.30377	28.8989	8.88936	5.85497
down	Os09t0127300-01	5.45335	0	0	0	1.0368	18.2867	1.42719	1.25993
down	Os09t0247700-01	42.5913	48.5724	14.4559	44.7257	49.9325	90.6257	81.2275	48.0626
down	Os09t0251800-01	47.5615	44.8635	19.3975	35.1022	38.1129	60.8455	104.47	46.1727
down	Os09t0278000-00	NA	0	NA	1.02546	0	99.3651	0	0
down	Os09t0325700-01	24.3675	33.7365	0	3.54966	6.51113	402.124	7.99227	6.41082
down	Os09t0376400-00	0	0	0	1.89315	0	19.3516	0	0
down	Os09t0379600-00	96.2274	140.687	10.9895	24.3743	33.3021	209.967	57.577	31.4983
down	Os09t0412350-00	11.2518	48.0644	0	1.41986	17.0036	42.1549	28.6254	23.3087
down	Os09t0420800-01	290.822	348.898	109.009	201.068	358.693	444.022	301.79	235.718
down	Os09t0467200-01	278.121	78.4475	33.4846	99.4693	98.5793	355.342	167.43	182.542
down	Os09t0479900-01	3.17537	0	0	1.41986	2.94452	20.3798	1.26408	0
down	Os09t0485900-01	597.245	802.817	118.966	237.038	552.368	815.852	377.105	306.311
down	Os09t0530700-02	18.2929	30.1799	16.2998	31.0003	27.579	64.0035	39.7575	29.3119
down	Os10t0101200-01	238.222	63.7132	84.3016	100.731	42.0942	290.972	109.649	69.1109
down	Os10t0173000-01	14.013	0	5.45785	10.8067	8.54326	433.373	16.7185	11.4505
down	Os10t0213800-01	865.702	150.138	1042.38	664.733	287.983	253.701	529.529	308.053
down	Os10t0418300-01	42.1081	0	63.5766	68.5478	24.9662	18.7641	79.2295	25.0504
down	Os10t0450900-02	46.0428	44.2538	31.272	74.0695	112.597	661.663	123.269	214.373
down	Os10t0465700-01	311.807	54.517	249.733	441.498	145.858	116.22	147.205	65.4793
down	Os10t0470700-01	117.903	152.83	27.953	76.9092	68.0973	133.662	95.4587	86.12
down	Os10t0491000-01	24.1604	6.90989	0	1.41986	8.29443	243.419	18.0642	12.9699
down	Os10t0492900-01	82.0764	23.6765	18.8812	14.3564	44.6655	470.13	32.7031	35.5745
down	Os10t0510500-01	321.333	284.271	89.3907	157.526	266.998	427.204	311.372	181.282
down	Os10t0513900-01	2.13992	0	0	0	0	20.3798	4.77089	2.44575
down	Os10t0524300-01	2.89925	0	0	0	0	18.0297	2.07962	2.18635
down	Os10t0532300-01	77.7965	28.4017	44.4741	172.04	64.5721	156.355	59.6566	64.627
down	Os10t0563600-01	49.6324	30.9929	19.3237	36.3643	54.287	208.351	69.1984	40.466
down	Os10t0569400-01	501.57	0	1.18008	0	42.0113	454.818	40.4914	69.2221
down	Os10t0569600-00	5.59141	0	0	0	2.77863	35.1413	1.5903	1.3711
down	Os10t0569800-00	84.8375	20.0183	17.9224	37.9419	83.4834	338.965	129.059	50.7678
down	Os10t0580400-01	164.084	3.55656	16.8898	3.94406	7.71382	42.8159	21.8156	14.9709
down	Os11t0115400-00	1.17351	4.62353	0	6.62603	9.12387	38.997	9.37868	7.74487
down	Os11t0182500-01	159.045	0	0	6.23162	0	38.5563	56.1905	33.314
down	Os11t0204600-01	28.5783	0	20.6513	19.0104	3.35924	19.6454	12.8039	15.9344
down	Os11t0205500-02	23.6772	1.47343	15.4147	21.6135	5.5158	21.9955	13.9457	13.8222
down	Os11t0223400-01	27.1977	0	11.5795	22.4812	2.03214	24.3088	9.868	10.8576
down	Os11t0234200-01	17.9477	1.82909	16.0048	16.0129	5.22549	18.7274	9.41946	13.3034
down	Os11t0235700-00	12.7705	0	7.52298	9.15023	0	16.5609	8.15538	11.3023
down	Os11t0245900-01	25.541	0	20.2088	13.1732	0	13.2927	1.54952	4.96561
down	Os11t0256300-01	66.0615	0	48.8994	52.7716	6.34524	32.8279	14.7612	34.1664
down	Os11t0272800-01	54.6715	0	55.1685	73.0441	7.54793	52.3264	26.0564	32.3506
down	Os11t0287000-01	16.7742	0	13.7921	26.0308	1.65889	11.3099	5.01556	6.52199
down	Os11t0303400-01	22.1585	0	18.3649	12.621	0	14.7616	3.46603	4.85444
down	Os11t0307600-01	24.7817	0	15.7835	10.8067	2.94452	15.0186	3.79225	7.85604
down	Os11t0434800-01	37.069	0	37.0986	50.8784	3.2763	18.3601	8.56314	14.0445
down	Os11t0441500-01	23.4701	3.2009	9.14558	13.5676	3.5666	15.6428	6.76896	5.52146
down	Os11t0448000-00	6.28171	0	11.3582	3.23413	1.36858	11.0528	1.34564	2.00107
down	Os11t0474100-01	573.154	0	523.585	902.086	11.4878	335.073	63.0411	232.05
down	Os11t0474566-01	45.0074	0	47.4243	70.3621	0	44.8722	15.4952	29.5343
down	Os11t0475500-01	404.721	0	327.545	460.036	2.90305	151.141	49.9109	102.314
down	Os11t0481500-01	116.384	0	102.224	136.78	2.57127	25.8144	13.0078	27.7185
down	Os11t0489250-00	72.2051	210.955	2.2864	15.303	63.7012	131.275	11.4583	22.3452
down	Os11t0490900-01	9.94028	2.33717	1.40134	2.12979	3.85691	16.2304	5.70876	4.96561
down	Os11t0547800-00	323.957	0	234.024	0	44.2508	167.665	62.9595	116.025
down	Os11t0549900-01	42.0391	8.53574	16.8161	7.25708	25.2151	52.0694	12.5185	13.674
down	Os11t0592000-01	5.38432	0	0	2.36644	6.26229	31.3591	1.75341	4.78032
down	Os11t0670900-01	7.04103	3.50575	2.13889	8.67694	6.26229	41.3103	2.52817	2.26046
down	Os11t0704800-01	1.31156	0	0	0	0	13.0357	0	0
down	Os12t0106000-01	96.5036	14.4803	35.3285	56.7156	47.4441	120.883	20.3884	32.7582
down	Os12t0123500-01	4.48693	4.87757	29.2069	76.7515	20.1555	83.8692	48.8915	58.5868
down	Os12t0431100-01	7.73133	12.2955	0	1.34098	5.68168	22.2525	23.2428	35.5004
down	Os12t0512100-01	4.62499	0	0	0	0	53.0608	0	0
down	Os12t0515800-01	998.515	1304.34	207.472	1259.73	1714.91	1573.76	2166.23	1962.79
down	Os12t0520200-01	37.5522	91.0987	19.0287	92.37	36.2052	108.141	60.8799	34.7593
down	Os12t0552400-01	8.62872	6.40181	5.45785	12.0688	7.71382	31.1755	15.2506	11.4876
down	Os12t0569500-01	727.297	294.94	316.776	756.393	727.504	850.626	1136.94	620.627
down	Os12t0575300-01	15.2556	0	24.4866	21.5346	3.69102	16.1569	6.85052	6.44788
down	Os12t0624200-00	2.5541	0	1.10632	0	0	53.428	0	1.25993
down	Os12t0628600-01	874.193	0	0	0	111.062	75.7172	740.916	224.601
down	Os12t0641400-02	29.7518	6.96069	57.6024	33.9189	20.5702	65.2887	24.1807	26.3474
up	Novel00072	13.3918	180.318	22.7902	13.1732	206.531	11.163	99.1694	63.293
up	Novel00144	12.4944	6.90989	32.9684	8.28253	23.9709	15.2389	11.9884	28.6078
up	Novel00231	7.45521	52.4847	12.6121	9.93904	29.9844	3.34155	30.0933	20.0477
up	Novel00249	0	25.15	0	2.68196	12.8564	12.6318	68.8721	11.08
up	Novel00292	NA	1.37182	NA	0	0	4.11267	16.4331	1.14876
up	Novel00483	15.6697	7.0115	39.2375	12.3844	25.2151	5.87525	14.8428	30.3124
up	Novel00544	3.86567	3.25171	27.5105	7.96701	14.93	1.61569	8.40004	25.5321
up	Novel00879	1.51865	4.67433	0	1.34098	10.368	1.24849	7.5845	9.41242
up	Novel01126	13.3918	154.71	76.2624	253.051	98.7037	4.5166	162.17	152.822
up	Novel01203	63.8525	29.6211	256.298	44.8046	179.906	12.1177	42.6118	129.995
up	Novel01346	9.5261	5.38565	56.8649	6.70491	30.6064	5.32444	8.60392	32.8694
up	Novel01370	5.52238	41.7642	29.5019	11.6744	50.0154	14.5412	34.4565	39.9472
up	Novel01456	6.35074	3.04848	25.1504	2.99749	15.7179	3.01106	4.07769	14.6745
up	Novel01546	1369.14	1030.74	4158.44	1118.14	1367.17	191.643	618.177	1217.43
up	Novel01801	125.979	60.7664	127.964	29.896	107.413	149.966	45.4254	82.3402
up	Novel01819	2.83022	250.331	105.764	161.785	152.742	6.31589	215.343	222.489
up	Novel02039	0	8.43413	0	0	7.83824	5.39788	31.3574	6.48494
up	Novel02045	0	86.6276	0	16.2495	43.7116	18.911	8.03305	20.1218
up	Novel02050	1.8638	48.8265	16.7423	71.2298	17.0451	25.2636	11.3767	27.1997
up	Novel02068	84.8375	0	47.7193	0	82.9028	46.7082	101.29	54.7699
up	Novel02094	0	324.358	1.54885	381.47	186.003	149.709	221.296	91.9749
up	Novel02133	NA	59.4453	NA	0	94.4321	18.6539	54.8449	51.1384
up	Novel02159	195.699	417.743	372.904	582.223	198.278	141.116	258.281	217.042
up	Novel02216	23.5391	310.437	122.58	765.069	155.521	16.5241	332.005	160.567
up	Novel02566	6.14365	31.5518	3.17145	7.09931	49.6007	22.4728	35.1904	34.574
up	Novel02575	NA	89.2696	NA	0	86.9256	53.5749	141.292	87.3799
up	Novel02625	NA	41.815	NA	0	43.9605	18.2133	38.6973	36.9456
up	Os01t0106400-01	1.72574	5.48726	6.85919	9.15023	24.51	8.51911	11.2136	37.6497
up	Os01t0128800-01	3.72761	2.89606	18.7337	4.654	11.9855	1.68913	5.91265	15.0451
up	Os01t0134500-01	15.3246	53.3992	30.9032	50.1685	55.0335	27.9441	65.4061	63.7747
up	Os01t0148000-00	9.59513	3.86141	50.227	4.10183	25.8786	3.52515	6.72818	24.4204
up	Os01t0148100-01	NA	10.6189	NA	0	16.2571	2.68058	8.1146	12.4511
up	Os01t0158900-01	19.6044	22.2031	55.4635	16.6439	47.693	11.4935	23.1613	43.9864
up	Os01t0177400-01	1.17351	66.0504	71.6896	5.12728	22.9341	4.47988	6.27964	10.7465
up	Os01t0260500-01	5.31529	3.60737	22.9377	6.46826	8.41885	0	4.2408	9.52359
up	Os01t0294700-01	0	0	437.513	43.3058	1.82477	2.46026	7.13595	42.0224
up	Os01t0321300-00	25.4029	19.4087	64.0928	16.8017	45.9926	6.90342	16.8816	41.9853
up	Os01t0357800-01	21.8134	9.60271	55.4635	14.2775	41.5966	4.07595	22.7127	51.1754
up	Os01t0364400-00	22.9179	7.41797	13.4971	1.97203	22.1461	12.7787	12.2738	33.0546
up	Os01t0369900-01	18.1548	10.2632	71.8371	11.5167	25.5468	17.8093	5.87187	21.0853
up	Os01t0382400-01	0	0	94.9223	0	5.34991	16.8546	16.4739	40.2066
up	Os01t0566800-00	3.2444	11.2794	31.0507	11.9111	17.5427	4.00251	12.0292	9.15302
up	Os01t0571700-01	6.21268	33.1268	6.3429	12.5421	33.468	8.33551	30.0933	19.6401
up	Os01t0574600-01	47.3544	91.7084	55.5373	56.7156	73.2813	37.7117	80.8198	63.4412
up	Os01t0617500-01	8.49066	5.43645	18.4387	4.89064	19.326	4.36972	10.235	19.0472
up	Os01t0619900-01	28.0261	10.2124	82.384	22.6389	36.4955	22.1423	18.5535	63.4412
up	Os01t0635200-01	66.7518	150.849	213.52	252.026	198.071	138.289	291.636	184.395
up	Os01t0647200-01	0	22.5079	327.987	199.806	39.1912	14.2842	118.294	59.8467
up	Os01t0660200-01	12.0802	28.5541	13.2021	5.60057	33.0948	26.6589	50.441	137.814
up	Os01t0674700-00	64.8189	145.667	63.3553	42.3592	194.961	88.5694	133.259	164.791
up	Os01t0719100-03	34.2387	17.3255	66.6743	20.2725	48.7712	19.168	31.806	59.1426
up	Os01t0720500-01	152.349	303.933	14164.9	16501.4	844.788	250.689	1890.13	1455.44
up	Os01t0763200-01	55.638	225.333	87.2518	145.299	184.385	107.333	160.946	132.515
up	Os01t0767900-01	61.5055	38.4108	122.58	35.0233	90.9484	69.3279	53.5808	76.8187
up	Os01t0777700-00	15.8768	9.65352	25.2979	7.49372	24.3027	5.98541	13.7418	29.4972
up	Os01t0810300-01	337.279	634.084	398.423	587.823	779.552	665.225	730.232	602.395
up	Os01t0818700-01	17.9477	11.381	33.8534	8.75582	44.002	8.11519	16.1476	49.8784
up	Os01t0854000-01	117.212	44.6094	401.816	103.334	76.2258	94.4813	29.4817	67.7027
up	Os01t0872100-01	130.535	357.485	191.615	135.755	224.903	166.49	307.825	303.754
up	Os01t0896700-00	44.7313	153.44	73.8285	102.23	280.808	80.087	185.983	178.947
up	Os01t0896800-01	10.2854	55.5331	33.7797	51.2728	101.151	9.51056	81.7984	78.1527
up	Os01t0911100-01	106.858	45.6764	253.716	68.4689	125.992	68.0794	74.9479	141.298
up	Os01t0927300-01	0	0	99.6426	22.0868	0	1.72585	3.05827	26.088
up	Os01t0944700-01	1.10448	0	241.915	0	12.0269	21.2243	12.8447	51.0642
up	Os01t0977600-02	9.94028	3.40414	24.1915	4.81176	19.7407	2.97434	8.56314	19.7142
up	Os02t0114033-00	12.6324	4.67433	48.7519	4.654	26.4178	3.26811	7.13595	22.7899
up	Os02t0151800-01	0	126.868	0	0	90.7825	48.8747	73.643	102.128
up	Os02t0152500-01	26.9906	10.9745	57.0124	18.1427	47.4441	15.753	28.7069	48.285
up	Os02t0161300-01	15.4627	8.8914	45.5067	11.4378	30.5235	7.45422	15.4137	35.8339
up	Os02t0184200-01	220.757	436.796	220.379	319.154	536.028	321.413	526.266	434.009
up	Os02t0200900-01	59.9178	49.2837	137.995	30.0538	37.6982	12.8888	39.9613	27.0885
up	Os02t0255700-01	35.8955	11.2794	153.705	14.6719	49.8495	2.46026	11.6622	47.6921
up	Os02t0274100-01	11.1828	8.73897	23.2327	5.52169	19.9481	25.0065	8.48159	22.4935
up	Os02t0285800-01	10.4925	4.87757	26.6254	5.75833	17.4598	2.5337	5.50488	13.3404
up	Os02t0517531-01	41.3488	26.6234	75.7461	22.0868	66.8116	31.7998	36.0875	64.1823
up	Os02t0570400-01	0	120.517	0	0	96.2154	22.4728	70.911	72.0754
up	Os02t0621800-01	15.9459	460.168	44.0316	14.9874	145.111	60.515	157.236	94.2724
up	Os02t0664100-00	7.80036	2.28636	27.1417	3.23413	14.3079	2.20322	4.64856	15.3786
up	Os02t0681000-01	11.9421	46.7942	26.6992	15.7763	57.0242	15.5694	41.7963	51.3978
up	Os02t0706600-00	51.4962	204.705	38.8687	63.9727	86.0547	38.2993	62.3071	32.4988
up	Os02t0739000-01	27.6809	25.9121	68.5181	22.4812	62.7888	8.62927	37.8817	91.0485
up	Os02t0742000-01	45.2835	31.3993	145.666	19.1681	70.1294	38.8868	28.503	55.7705
up	Os02t0744700-01	30.0279	11.5842	48.1618	13.4887	35.6246	7.4175	10.5612	19.7883
up	Os02t0749300-01	52.1865	109.796	84.4491	78.6446	154.276	63.5628	130.404	156.639
up	Os02t0768750-00	15.8768	12.2955	43.884	10.1757	35.0025	8.37223	11.2952	33.5734
up	Os02t0819300-01	38.1734	21.9999	83.0478	20.2725	75.272	21.7384	20.7554	55.6593
up	Os02t0821200-01	39.554	79.1588	24.5603	33.5245	103.058	56.5493	71.7265	53.6953
up	Os03t0128200-01	8.83581	4.4203	63.2078	3.70742	19.326	10.2817	7.74761	27.2367
up	Os03t0147400-01	37.3451	8.12928	101.929	10.0968	35.2928	28.6785	18.2273	36.6862
up	Os03t0151800-02	10.5615	3.86141	27.4367	5.75833	18.621	5.10412	5.50488	15.5268
up	Os03t0213300-01	21.9515	11.2794	50.0794	11.5955	40.3524	12.338	15.8622	38.3167
up	Os03t0218300-01	21.6753	8.68817	40.5651	8.91358	23.017	7.56438	8.93014	21.2335
up	Os03t0221700-02	45.6287	28.6049	113.877	31.3947	48.4809	42.1916	32.5807	53.2135
up	Os03t0251000-03	0	NA	108.419	NA	0	0	0	13.711
up	Os03t0254700-01	43.0055	21.9999	84.1541	17.3539	66.1066	16.0468	30.5011	64.5159
up	Os03t0263900-01	94.5707	40.1891	331.601	91.66	106.583	38.6665	64.4682	79.0051
up	Os03t0271200-01	14.9795	15.8013	17.4061	5.36393	24.0953	5.83853	7.62528	14.7486
up	Os03t0323200-01	77.2443	32.009	433.383	96.5507	133.54	9.18007	31.1943	110.244
up	Os03t0340500-01	21.1231	77.5838	40.4913	50.1685	116.454	64.1136	66.3848	142.039
up	Os03t0431200-00	36.3787	92.5722	102.445	135.755	217.978	60.4416	119.354	118.137
up	Os03t0435300-00	0	0	19.1025	0	10.9072	16.7445	0	20.0107
up	Os03t0435900-01	11.3899	0	11.8008	0	0	0	0	13.711
up	Os03t0597200-01	28.5093	12.9052	30.3132	8.75582	34.3389	14.4311	15.8214	37.0568
up	Os03t0721200-01	35.5503	19.9167	44.6216	14.4353	58.0195	11.9708	31.7652	60.032
up	Os03t0773700-01	5.86753	25.6072	73.9022	66.8913	43.2969	12.6318	27.2797	36.0192
up	Os03t0784600-01	13.1847	7.0115	31.272	7.5726	28.284	7.0503	11.2136	31.6094
up	Os03t0788300-01	6.41977	2.5404	14.2347	3.15525	10.5339	1.39537	4.73012	12.0064
up	Os03t0811100-01	13.875	9.80594	29.7231	7.02043	24.6345	3.45171	7.91071	22.7899
up	Os03t0816900-01	6.07462	2.59121	28.4693	4.96952	17.0451	1.54225	4.934	16.4903
up	Os03t0850400-01	93.0521	300.58	361.988	348.813	426.126	166.049	230.634	239.98
up	Os03t0854800-02	9.45707	4.4203	22.6427	5.36393	16.0497	3.0845	6.93207	20.7889
up	Os03t0861700-01	30.3731	15.9537	55.8323	13.4098	25.8371	6.31589	18.6758	32.0541
up	Os04t0129500-01	45.3525	36.1245	102.445	33.8401	27.7034	10.3551	21.8564	16.2309
up	Os04t0173300-01	6.76491	22.762	41.9664	61.9218	44.5411	7.2339	41.7963	52.5465
up	Os04t0307500-01	4.07275	3.35333	12.3908	1.81427	5.47432	4.47988	7.17673	20.9741
up	Os04t0385700-01	37.138	15.1916	82.5315	25.0842	32.3483	10.1715	19.736	27.8296
up	Os04t0387000-00	35.9645	83.0711	75.4511	106.49	109.694	68.9607	98.0276	91.5673
up	Os04t0398800-01	14.9104	7.06231	29.1331	8.28253	22.0217	6.31589	12.5593	27.2738
up	Os04t0409200-00	23.4011	12.1939	96.4712	18.4582	42.2601	10.7958	15.3729	41.096
up	Os04t0423600-03	49.0801	87.3897	47.8668	72.0975	180.57	58.4954	47.3827	74.2988
up	Os04t0432400-01	130.811	112.997	373.494	67.5224	91.9023	102.56	41.2254	81.1173
up	Os04t0492500-01	5.1082	13.1085	19.1762	7.02043	23.3488	6.60965	13.1302	23.6052
up	Os04t0494100-02	0	0	129.366	1.65651	4.35458	4.47988	6.23886	19.3807
up	Os04t0528300-01	12.4944	14.9375	87.9156	12.1477	26.086	14.4311	10.0311	25.7545
up	Os04t0544400-00	49.9085	88.5583	41.6714	54.7436	82.7369	40.0251	61.6954	73.6318
up	Os04t0602800-01	19.0522	8.48493	44.9904	10.7279	28.9476	11.5302	16.3108	29.7566
up	Os04t0604250-01	NA	40.0367	NA	0	32.8045	11.0161	39.1866	14.7115
up	Os04t0616700-03	8.62872	2.84525	17.1848	2.99749	9.49712	5.54476	9.1748	26.5327
up	Os04t0625000-01	3.52052	19.307	11.9483	3.39189	32.2239	8.37223	21.3671	16.1197
up	Os04t0627000-02	268.526	144.142	332.781	97.5761	198.693	185.952	101.983	150.599
up	Os04t0644750-00	8.00745	5.0808	22.2739	6.94155	16.34	3.48843	6.97285	13.8222
up	Os04t0645100-01	45.6287	16.2077	217.798	43.3058	76.8479	4.92052	27.1166	87.6393
up	Os04t0656100-01	138.198	65.5931	334.256	92.2122	176.464	49.7927	76.0081	175.686
up	Os04t0668700-01	310.91	222.844	524.691	151.689	301.005	217.825	156.216	180.392
up	Os04t0678700-01	1216.65	2684.59	3161.13	3816.67	3925.55	927.518	1492.19	965.403
up	Os04t0691100-01	345.356	1052.79	420.181	372.241	686.115	389.015	666.09	466.174
up	Os04t0692300-01	12.0802	31.0945	16.3735	10.7279	42.3845	17.0382	22.4273	25.0504
up	Os05t0126400-01	63.4383	24.1846	146.329	40.4661	65.7748	18.9477	37.8817	61.9589
up	Os05t0156800-01	14.2201	9.39948	41.7452	10.649	26.5422	5.10412	14.2311	35.1298
up	Os05t0163250-01	2.83022	1.82909	22.2739	1.49874	10.2851	1.21177	1.54952	10.5612
up	Os05t0231700-01	1242.05	2210.1	3099.17	3189.09	3048.16	1936	2759.86	2992.33
up	Os05t0256500-00	17.0503	15.2424	19.9875	4.96952	24.8833	25.8878	17.9418	48.2479
up	Os05t0376400-00	4.34887	2.5404	18.4387	2.60308	8.95798	0	3.99613	11.3764
up	Os05t0406150-00	46.8712	17.3255	172.07	25.7942	74.0278	20.2696	44.9769	112.06
up	Os05t0517200-01	44.179	27.4363	209.611	41.0183	52.0061	18.4703	43.5497	57.401
up	Os05t0541900-01	3.2444	79.3113	23.159	28.1606	72.3274	4.14939	42.9788	42.9118
up	Os05t0545000-01	18.3619	12.956	54.5047	13.6465	34.256	10.0246	17.0855	37.0197
up	Os05t0592400-01	15.3246	6.80827	21.4626	6.3105	24.9248	7.45422	9.1748	24.9392
up	Os05t0594500-01	32.0298	12.1431	89.0219	23.8221	28.6158	3.59859	16.637	34.2034
up	Os06t0102800-01	5.72947	2.18474	14.0134	2.20868	11.4878	1.79929	4.03691	8.30072
up	Os06t0105900-01	17.8787	11.6858	46.4655	11.99	36.6199	8.77615	15.0467	35.8339
up	Os06t0111300-00	18.7761	9.04382	23.8228	5.9161	26.6251	3.63531	9.74567	20.2701
up	Os06t0116100-01	21.6063	11.5842	56.9386	10.8856	31.2285	9.80432	16.4739	32.9435
up	Os06t0125400-00	25.1268	9.75513	66.9693	18.6949	32.4312	18.25	23.569	43.2082
up	Os06t0133800-01	152.694	98.161	458.459	147.824	238.299	47.3325	69.5654	188.804
up	Os06t0167000-02	10.0783	4.92837	23.749	4.18071	28.2011	3.92907	7.17673	23.5681
up	Os06t0179000-01	4.97014	3.70898	213.151	70.6776	42.1772	6.24245	33.5594	68.4439
up	Os06t0184900-01	0	201.047	0	149.48	154.816	40.3923	88.7305	75.1141
up	Os06t0199100-01	59.0895	28.1984	146.993	47.8021	82.571	20.4165	57.4138	119.063
up	Os06t0209300-01	11.4589	6.45261	34.5172	11.28	28.4499	7.34406	14.5981	27.7926
up	Os06t0217300-01	15.3246	33.9397	31.4195	27.924	70.7515	24.0151	31.6429	50.5454
up	Os06t0245800-01	34.3768	22.1523	96.8399	24.2954	47.7344	6.97686	20.103	49.619
up	Os06t0270900-01	283.85	135.556	510.088	163.758	305.401	103.294	126.286	272.034
up	Os06t0301300-00	6.76491	3.50575	25.1504	3.31301	15.0959	2.93762	4.97478	16.7497
up	Os06t0306300-01	35.9645	7.92605	271.417	7.65148	22.9341	19.5719	40.1652	77.9675
up	Os06t0316800-01	1.03545	8.73897	0	1.34098	20.9849	34.7374	6.15731	27.6444
up	Os06t0554800-01	7.6623	3.91222	76.7049	17.3539	27.5375	4.40644	9.868	27.6814
up	Os06t0558766-00	37.3451	17.0207	80.0976	24.9265	59.5125	15.2022	31.1535	73.8542
up	Os06t0573600-01	2.20895	12.1431	105.248	99.6271	21.1923	10.6489	11.5399	51.4348
up	Os06t0639100-02	31.5466	11.2794	55.8323	9.7024	41.6795	18.9477	19.0428	39.6878
up	Os06t0652000-01	21.7444	11.6858	29.1331	7.88813	34.256	5.61821	8.15538	26.1621
up	Os06t0693100-01	0	15.3948	8.6293	13.2521	25.2565	5.32444	12.6816	32.8694
up	Os06t0697000-02	0	1.06697	130.472	73.8329	7.17468	4.47988	16.1884	41.7259
up	Os06t0699100-00	183.274	3.75979	128.481	1.18322	90.9484	17.8093	61.41	34.5369
up	Os06t0728600-00	18.0168	7.6212	42.7777	12.1477	33.7583	10.5387	17.8195	32.3506
up	Os06t0731600-00	20.3638	12.9052	62.3227	12.6999	33.0948	5.36116	14.4758	31.2018
up	Os07t0100500-01	19.9496	33.8889	46.7605	15.2241	33.3021	17.7359	19.736	37.872
up	Os07t0102100-02	40.3134	17.8844	52.8084	16.0129	46.3659	33.3787	17.7787	37.5385
up	Os07t0129200-01	1.44962	4.67433	0	0	5.64021	17.8828	7.01362	33.0917
up	Os07t0147500-01	1167.29	1685.3	158.056	32.9724	3367.62	856.574	1379.2	1470.71
up	Os07t0421866-00	19.3974	15.344	58.1187	10.7279	38.03	8.15191	13.1302	33.6105
up	Os07t0438500-01	19.2593	9.60271	47.7193	9.78128	37.7811	11.5302	14.1496	30.0901
up	Os07t0546600-01	43.3507	140.433	21.9789	32.4991	114.712	76.2681	107.773	85.527
up	Os07t0571100-01	56.2592	19.8659	152.303	22.2445	57.273	14.1006	25.0778	56.0299
up	Os07t0596300-02	10.9067	5.84292	37.0249	10.0968	22.1876	4.8838	15.4952	26.9773
up	Os07t0597000-01	171.125	496.648	186.894	214.557	419.283	469.946	361.038	419.964
up	Os07t0671000-00	21.2612	52.7895	64.6091	21.0613	76.6405	38.9235	107.325	84.9712
up	Os07t0677100-01	1.17351	9.14544	0	0	10.5754	2.79074	6.32042	35.908
up	Os08t0159900-01	89.2554	34.4986	252.389	71.9397	104.137	35.4351	65.4877	135.924
up	Os08t0187500-01	80.1435	28.4525	131.357	10.8067	53.3747	55.1172	12.8447	40.0213
up	Os08t0191000-01	89.0484	37.7503	127.522	38.4152	96.0495	63.2323	56.3536	97.7558
up	Os08t0247600-01	5.03917	0	17.8486	1.02546	11.1975	3.45171	1.75341	16.1938
up	Os08t0300501-00	NA	21.0853	NA	11.5955	31.5188	7.89486	14.2719	16.5644
up	Os08t0351200-01	0	4.31868	0	5.12728	12.2758	2.79074	3.26215	22.827
up	Os08t0404300-01	21.8824	47.6071	19.25	12.5421	46.6976	21.8853	26.9535	21.1594
up	Os08t0414700-01	0	4.4711	3.61398	0	13.354	2.46026	5.66799	3.70568
up	Os08t0450700-01	10.3545	3.96302	25.8879	3.07637	18.3307	5.72837	6.44275	19.5289
up	Os08t0547300-01	69.9961	165.278	45.7279	73.1229	142.747	45.3128	67.2818	106.464
up	Os08t0562700-01	12.5634	10.9745	48.8994	10.4912	39.7718	4.36972	12.4369	38.3908
up	Os09t0246200-01	16.222	11.0761	19.6188	4.81176	22.4364	6.90342	11.1321	18.6396
up	Os09t0252800-01	20.916	9.14544	40.2701	10.9645	38.6935	11.1997	17.0447	36.6492
up	Os09t0271100-01	21.7444	36.3785	37.2461	10.0179	71.8298	94.518	67.8119	121.583
up	Os09t0294000-01	6.21268	2.48959	18.1437	0	19.0772	1.61569	1.50874	8.89363
up	Os09t0322000-01	20.3638	10.2124	55.0948	7.65148	20.7775	22.2158	10.1942	26.0509
up	Os09t0332700-01	15.8768	4.82676	74.0497	4.33847	29.3208	11.7138	9.25635	21.4188
up	Os09t0359500-01	0	8.58655	0	2.05091	11.4463	1.24849	0	3.22394
up	Os09t0394500-01	201.705	363.328	294.871	506.418	457.977	279.809	408.992	424.374
up	Os09t0397300-01	54.1193	31.5518	171.775	36.9164	97.9987	34.003	40.3283	68.9256
up	Os09t0407950-01	7.80036	3.2009	16.226	2.91861	16.6718	4.22283	6.44275	13.7481
up	Os09t0434100-01	29.7518	19.9167	54.2097	17.0384	40.3109	12.1544	17.1263	37.7979
up	Os09t0469950-00	46.5951	33.8889	95.5123	30.7637	51.6328	12.5216	30.2157	29.7937
up	Os09t0520000-01	9.94028	4.21706	27.2892	4.57511	21.3996	6.35261	14.2311	21.7523
up	Os09t0530500-01	5.03917	2.18474	13.1283	1.89315	11.9855	1.21177	3.91458	12.0064
up	Os09t0560900-01	51.6342	23.4225	97.7987	29.3438	52.2549	36.3898	43.3866	66.4428
up	Os10t0138100-01	NA	7.46877	NA	0	11.156	1.61569	1.79418	6.22554
up	Os10t0181333-00	11.0448	4.4203	32.8946	7.49372	18.6625	3.74547	7.29906	19.9365
up	Os10t0189100-01	33.2033	72.503	78.1062	71.4664	107.206	70.3194	102.962	110.837
up	Os10t0382600-01	12.9086	17.8336	35.8448	8.36142	20.8605	5.91197	18.6758	22.197
up	Os10t0508700-01	68.6846	220.659	1393.74	1440.21	392.078	135.461	1129.52	841.893
up	Os10t0525400-01	9.73319	5.58888	81.8677	23.1122	17.0451	14.9452	8.97091	24.0128
up	Os10t0559700-02	13.3227	6.50342	52.5133	8.91358	32.1409	6.71981	11.1729	32.2765
up	Os11t0115350-01	0	9.80594	12.0958	17.5116	16.2156	39.7314	7.70683	39.3172
up	Os11t0116000-01	737.307	1370.8	2246.05	1950.97	1382.43	1098.96	882.697	799.352
up	Os11t0182900-00	2.69216	61.2744	0	1.34098	90.5752	35.7288	80.0858	40.3548
up	Os11t0207000-01	24.5056	15.2424	55.0948	10.4123	40.8915	11.42	17.3302	34.4257
up	Os11t0209700-01	25.8171	12.8544	78.6225	11.2011	26.3763	7.30734	10.7243	21.1965
up	Os11t0210600-01	2.27798	109.694	6.41666	3.15525	244.188	73.8078	64.4682	130.885
up	Os11t0216300-01	9.04289	4.36949	12.1695	1.97203	18.0404	3.70875	4.11846	11.3394
up	Os11t0523800-01	49.7704	27.9444	55.8323	14.1986	75.272	26.0714	15.0874	40.4289
up	Os11t0569600-01	4.69402	NA	19.6188	NA	1.24416	4.92052	3.99613	18.2319
up	Os11t0588600-01	9.80222	NA	36.8036	NA	4.60341	1.39537	0	12.5252
up	Os11t0696600-01	0	120.415	0	0	125.495	60.6619	119.232	89.6403
up	Os12t0102400-01	26.7145	11.9399	55.5373	15.934	34.3389	13.3295	23.3652	42.9859
up	Os12t0128700-01	80.6267	46.1845	204.153	64.1305	119.191	74.5789	107.325	132.886
up	Os12t0209901-01	6.972	2.74363	20.135	4.89064	14.3494	2.23994	6.89129	17.8984
up	Os12t0210400-01	56.0521	22.6096	103.404	24.2166	58.1025	40.7962	46.2002	110.466
up	Os12t0256000-01	56.5354	130.526	63.6503	56.0057	99.6161	60.8455	72.6644	65.9611
up	Os12t0285100-03	10.0093	5.18241	48.8256	5.67945	13.8102	2.64386	5.4641	18.5654
up	Os12t0297500-01	13.944	4.82676	50.8907	9.38687	26.4178	5.54476	11.7437	30.3495
up	Os12t0428000-01	29.8208	307.541	197.515	177.246	329.952	249.514	257.343	217.931
up	Os12t0493900-01	21.4682	135.454	91.3083	202.725	100.155	39.6212	180.642	192.251
up	Os12t0555500-01	44.6622	33.0252	85.4817	27.4507	78.4653	90.8093	137.459	358.673
up	Os12t0563600-03	64.0596	176.253	120.958	73.2807	176.132	158.338	66.6702	94.4577
up	Os12t0590400-01	18.0858	92.1657	20.9463	11.0434	60.3005	31.6162	35.639	34.9445
up	Os12t0601800-01	41.763	148.969	122.949	123.213	257.501	157.677	339.182	353.373
up	Os12t0611300-00	14.2201	77.2281	139.986	63.7361	57.2316	56.843	28.2992	48.0626
up	Os12t0630100-01	1.65671	4.11545	180.994	2.99749	14.1005	16.2304	32.6623	56.1781
up	Os12t0637700-02	39.8302	29.8243	256.003	56.9523	43.4628	19.0211	35.1089	54.5476

## Sheet: Table S9
Number	Gene	Primer direction	Primer sequence	Length of amplified fragment
1	Os02g0568600	F	ACGTCGACCGGTGATTCTAA	173
		R	CGTCTCATCCACTGGCATC
2	Os02g0570400	F	CATGGTGTCACTTGGACAGG	158
		R	ACCTCAATGCCTCGAATGTC
3	Os06g0184800	F	ATCTACGTCGCCTGACCATC	218
		R	CAGCAATCAAACGGTCACAG
4	Os06g0184900	F	GGAGATCGTCAAGTCCTCCA	205
		R	GTAGAAGGGGACGAGCACCT
5	Os08g0414700	F	GTTCAAAAGCATCGACAGCA	202
		R	ATCCCTGAAGGTCACACGTC
6	Os08g0417000	F	AGGGGCTACATCACCAACAC	165
		R	GAGCTCCGTCATCTTCTTGG
7	Os08g0417100	F	CGAAGATGAGGGATCTGGAG	194
		R	GATGATGGTGGTCATGCTGT
8	Os08g0434300	F	TCGGAACTAGCCAACTGCTT	199
		R	ATTGGCACCGTGGAGTTTAC
9	Os08g0440800	F	GGAGGAGGTGAACAAGGTGA	152
		R	TCTCCTTGACGAGGCACTCT
10	Os08g0450700	F	ATCGGCCAGTTCACTTTGTC	160
		R	GACCGCTCTCAACAGACTCC
11	Os08g0458200	F	CACAGGAGACAGCAGCAGAA	163
		R	GACGGAGGAGAATGAAGCTG
12	Os08g0474866	F	TTCTTCTTCCCCTTCCTGGT	165
		R	CGACGTTCGGCAAGTAGAG
13	Os08g0480000	F	GTACGGGATCAACGTCGTCT	183
		R	GCCCAGCATGTGGTACTTCT
14	Os11g0235700	F	GGTCTACATTGGCTCCCTCA	157
		R	GAATGGTTTTGGTGGATTGG

## Sheet: Table S10
Chr6:4264591						Chr6:4265394						Chr6: 4265630					Chr6:4265699						Chr6:4265880
Line	Haplotype	Symbol	W2SES	W4SES		Line	Haplotype	Symbol	W2SES	W4SES		Line	Haplotype	W2SES	W4SES		Line	Haplotype	Symbol	W2SES	W4SES		Line	Haplotype	Symbol	W2SES	W4SES
Jileng1	Hap1	Hap1	5.04	7.04		Jileng1	TT	Hap1	5.04	7.04		Jileng1	AA	5.04	7.04		Jileng1	AA	Hap1	5.04	7.04		Jileng1	CC	Hap1	5.04	7.04
Milyang 23	Hap2	Hap2	2.04	3.15		Milyang 23	CC	Hap2	2.04	3.15		Milyang 23	--	2.04	3.15		Milyang 23	GG	Hap2	2.04	3.15		Milyang 23	TT	Hap2	2.04	3.15
L004	Hap1	Hap1	5.49	7.13		L010	TT	Hap1	4.38	5.24		L001	--	3.78	5.14		L007	AA	Hap1	3.03	3.18		L001	TT	Hap2	3.78	5.14
L010	Hap1	Hap1	4.38	5.24		L017	TT	Hap1	4.37	4.95		L002	--	4.21	4.54		L012	AA	Hap1	5.04	6.36		L007	CC	Hap1	3.03	3.18
L012	Hap1	Hap1	5.04	6.36		L020	TT	Hap1	4.27	5.63		L003	--	3.93	5.32		L014	GG	Hap2	4.82	5.59		L009	CC	Hap1	4.64	5.83
L021	Hap1	Hap1	4.69	5.32		L021	CC	Hap2	4.69	5.32		L004	--	5.49	7.13		L019	AA	Hap1	3.6	4.62		L010	CC	Hap1	4.38	5.24
L024	Hap1	Hap1	5.07	5.68		L033	TT	Hap1	3.56	4.16		L005	--	3.23	3.47		L029	GG	Hap2	3.34	3.92		L011	TT	Hap2	4.55	5.57
L030	Hap1	Hap1	4.62	5.83		L036	TT	Hap1	5.12	6.06		L006	--	3.75	3.94		L031	GG	Hap2	4.13	5.08		L012	CC	Hap1	5.04	6.36
L033	Hap1	Hap1	3.56	4.16		L037	TT	Hap1	4	4.67		L007	--	3.03	3.18		L036	AA	Hap1	5.12	6.06		L014	TT	Hap2	4.82	5.59
L034	Hap1	Hap1	5.41	5.98		L046	TT	Hap1	5.01	5.71		L008	--	4.3	4.69		L037	AA	Hap1	4	4.67		L016	TT	Hap2	3.77	4.75
L036	Hap1	Hap1	5.12	6.06		L049	TT	Hap1	4.23	4.82		L009	--	4.64	5.83		L038	GG	Hap2	3.96	4.95		L018	CC	Hap1	4.26	5.55
L037	Hap1	Hap1	4	4.67		L053	TT	Hap1	4.03	4.69		L010	--	4.38	5.24		L045	GG	Hap2	4.1	5.16		L019	CC	Hap1	3.6	4.62
L046	Hap1	Hap1	5.01	5.71		L055	TT	Hap1	5.57	6.4		L011	--	4.55	5.57		L052	GG	Hap2	3.55	3.99		L020	CC	Hap1	4.27	5.63
L049	Hap1	Hap1	4.23	4.82		L058	TT	Hap1	4.71	5.93		L012	--	5.04	6.36		L053	AA	Hap1	4.03	4.69		L022	TT	Hap2	3.61	4.14
L053	Hap1	Hap1	4.03	4.69		L059	TT	Hap1	5.12	6.14		L013	--	4.02	4.69		L055	AA	Hap1	5.57	6.4		L023	TT	Hap2	5.12	6.35
L057	Hap1	Hap1	4.94	6.07		L061	TT	Hap1	4.15	4.87		L014	--	4.82	5.59		L057	AA	Hap1	4.94	6.07		L025	TT	Hap2	3.95	4.49
L058	Hap1	Hap1	4.71	5.93		L063	TT	Hap1	4.21	4.92		L015	--	4.27	5.3		L058	AA	Hap1	4.71	5.93		L029	TT	Hap2	3.34	3.92
L061	Hap1	Hap1	4.15	4.87		L076	TT	Hap1	4.5	6.4		L016	--	3.77	4.75		L059	AA	Hap1	5.12	6.14		L031	TT	Hap2	4.13	5.08
L062	Hap1	Hap1	4.59	5.64		L077	TT	Hap1	4.02	4.47		L017	--	4.37	4.95		L062	AA	Hap1	4.59	5.64		L032	TT	Hap2	5.09	5.62
L063	Hap1	Hap1	4.21	4.92		L078	TT	Hap1	4.93	5.72		L018	--	4.26	5.55		L068	AA	Hap1	4.17	5.13		L036	CC	Hap1	5.12	6.06
L068	Hap1	Hap1	4.17	5.13		L083	CC	Hap2	3.93	4.87		L019	--	3.6	4.62		L076	AA	Hap1	4.5	6.4		L037	CC	Hap1	4	4.67
L073	Hap1	Hap1	3.43	4.3		L095	TT	Hap1	2.84	3.58		L020	--	4.27	5.63		L078	AA	Hap1	4.93	5.72		L038	TT	Hap2	3.96	4.95
L075	Hap1	Hap1	4.73	5.81		L096	TT	Hap1	3.67	4.69		L021	--	4.69	5.32		L082	GG	Hap2	4.87	5.26		L040	TT	Hap2	5.12	6.09
L076	Hap1	Hap1	4.5	6.4		L101	TT	Hap1	5.19	6.36		L022	--	3.61	4.14		L083	GG	Hap2	3.93	4.87		L041	TT	Hap2	4.2	5.21
L077	Hap1	Hap1	4.02	4.47		L114	TT	Hap1	5.48	6.09		L023	--	5.12	6.35		L087	GG	Hap2	5.61	6.18		L042	TT	Hap2	5.1	5.57
L078	Hap1	Hap1	4.93	5.72		L129	TT	Hap1	5.31	6.45		L024	--	5.07	5.68		L088	GG	Hap2	2.99	3.76		L043	TT	Hap2	3.05	3.4
L083	Hap2	Hap2	3.93	4.87		L133	TT	Hap1	4.63	5.67		L025	--	3.95	4.49		L096	AA	Hap1	3.67	4.69		L044	TT	Hap2	4.23	4.87
L095	Hap1	Hap1	2.84	3.58		L148	TT	Hap1	5.16	5.21		L026	--	4.2	4.59		L099	GG	Hap2	4.01	5.14		L046	CC	Hap1	5.01	5.71
L096	Hap1	Hap1	3.67	4.69		L157	TT	Hap1	4.13	4.89		L027	--	4.58	5.26		L101	AA	Hap1	5.19	6.36		L047	TT	Hap2	3.08	3.46
L101	Hap1	Hap1	5.19	6.36		L159	TT	Hap1	5.04	5.69		L028	--	4.27	5.33		L108	AA	Hap1	4.47	4.48		L048	TT	Hap2	3.87	4.07
L103	Hap1	Hap1	4.26	4.81		L161	TT	Hap1	4.47	5.44		L029	--	3.34	3.92		L114	AA	Hap1	5.48	6.09		L049	CC	Hap1	4.23	4.82
L108	Hap1	Hap1	4.47	4.48		L162	TT	Hap1	4.96	5.55		L030	--	4.62	5.83		L117	AA	Hap1	5.21	5.71		L053	CC	Hap1	4.03	4.69
L114	Hap1	Hap1	5.48	6.09		L166	TT	Hap1	5.56	6.87		L031	--	4.13	5.08		L124	GG	Hap2	3.91	4.9		L054	TT	Hap2	4.22	4.27
L115	Hap1	Hap1	4.76	5.35		L172	TT	Hap1	4.49	5.44		L032	--	5.09	5.62		L125	AA	Hap1	3.42	4.31		L055	CC	Hap1	5.57	6.4
L125	Hap1	Hap1	3.42	4.31		L176	TT	Hap1	5.05	6.03		L033	--	3.56	4.16		L127	GG	Hap2	4.55	5.06		L057	CC	Hap1	4.94	6.07
L130	Hap2	Hap2	5.25	6.45		L178	CC	Hap2	4.56	5.01		L034	--	5.41	5.98		L132	AA	Hap1	4.41	5.84		L060	TT	Hap2	3.7	4.75
L131	Hap1	Hap1	5.84	7.1		L191	CC	Hap2	3.82	4.24		L035	--	3.56	3.6		L133	AA	Hap1	4.63	5.67		L061	CC	Hap1	4.15	4.87
L133	Hap1	Hap1	4.63	5.67		L208	TT	Hap1	5.02	6.59		L036	--	5.12	6.06		L135	GG	Hap2	4.12	5.07		L062	CC	Hap1	4.59	5.64
L139	Hap1	Hap1	4.22	4.6		L215	CC	Hap2	4.5	5.22		L037	--	4	4.67		L139	AA	Hap1	4.22	4.6		L063	CC	Hap1	4.21	4.92
L140	Hap2	Hap2	3.68	4.68		L217	TT	Hap1	4.61	5.66		L038	--	3.96	4.95		L142	AA	Hap1	4.14	4.6		L068	CC	Hap1	4.17	5.13
L144	Hap1	Hap1	3.87	4.61		L218	TT	Hap1	4.4	5.74		L039	--	3.94	4.91		L147	GG	Hap2	3.62	4.02		L070	TT	Hap2	4.21	5.01
L148	Hap1	Hap1	5.16	5.21		L219	TT	Hap1	4.18	4.66		L040	--	5.12	6.09		L153	GG	Hap2	3.83	5.03		L071	TT	Hap2	4.03	5.11
L152	Hap1	Hap1	3.86	4.78		L224	TT	Hap1	5.35	6.88		L041	--	4.2	5.21		L157	AA	Hap1	4.13	4.89		L072	CC	Hap1	4.45	5.43
L157	Hap1	Hap1	4.13	4.89		L227	TT	Hap1	4.22	5.39		L042	--	5.1	5.57		L159	AA	Hap1	5.04	5.69		L076	CC	Hap1	4.5	6.4
L159	Hap1	Hap1	5.04	5.69		L231	TT	Hap1	4.09	4.33		L043	--	3.05	3.4		L161	AA	Hap1	4.47	5.44		L078	CC	Hap1	4.93	5.72
L161	Hap1	Hap1	4.47	5.44		L233	TT	Hap1	5.49	5.54		L044	--	4.23	4.87		L162	AA	Hap1	4.96	5.55		L079	TT	Hap2	4.83	5.65
L163	Hap1	Hap1	5.41	5.94		L237	CC	Hap2	4.65	6.06		L045	--	4.1	5.16		L163	AA	Hap1	5.41	5.94		L080	CC	Hap1	5.29	5.86
L166	Hap1	Hap1	5.56	6.87		L247	TT	Hap1	5.39	6.38		L046	--	5.01	5.71		L170	AA	Hap1	4.68	5.52		L081	CC	Hap1	4.87	5.69
L168	Hap1	Hap1	5.04	5.7		L250	TT	Hap1	4.22	5.01		L047	--	3.08	3.46		L172	AA	Hap1	4.49	5.44		L083	TT	Hap2	3.93	4.87
L169	Hap1	Hap1	5.29	6.37								L048	--	3.87	4.07		L173	AA	Hap1	4.5	5.56		L087	TT	Hap2	5.61	6.18
L173	Hap1	Hap1	4.5	5.56								L049	--	4.23	4.82		L177	AA	Hap1	4.06	4.97		L088	TT	Hap2	2.99	3.76
L178	Hap2	Hap2	4.56	5.01								L050	--	4.55	4.96		L180	AA	Hap1	4.07	5.07		L091	TT	Hap2	3.65	3.94
L179	Hap1	Hap1	4.77	6.2								L051	--	4.34	5.14		L184	GG	Hap2	3.12	3.94		L096	CC	Hap1	3.67	4.69
L181	Hap1	Hap1	4.81	5.89								L052	--	3.55	3.99		L185	GG	Hap2	4.45	5.21		L097	TT	Hap2	4.42	5.85
L182	Hap1	Hap1	4.46	4.9								L053	--	4.03	4.69		L186	GG	Hap2	4.6	6.39		L098	TT	Hap2	3.37	4.45
L191	Hap2	Hap2	3.82	4.24								L054	--	4.22	4.27		L199	AA	Hap1	4.55	5.31		L102	CC	Hap1	4.75	6.16
L199	Hap1	Hap1	4.55	5.31								L055	--	5.57	6.4		L201	AA	Hap1	5.35	6.29		L103	CC	Hap1	4.26	4.81
L201	Hap1	Hap1	5.35	6.29								L056	--	3.2	3.84		L202	AA	Hap1	5.74	7		L105	TT	Hap2	4.17	4.62
L204	Hap1	Hap1	5.45	6.43								L057	--	4.94	6.07		L208	AA	Hap1	5.02	6.59		L106	TT	Hap2	4.49	4.62
L208	Hap1	Hap1	5.02	6.59								L058	--	4.71	5.93		L210	GG	Hap2	4.1	4.63		L109	TT	Hap2	4.54	4.71
L215	Hap2	Hap2	4.5	5.22								L059	--	5.12	6.14		L211	GG	Hap2	5.5	6.67		L110	TT	Hap2	3.5	4.02
L216	Hap1	Hap1	4.51	5.37								L060	--	3.7	4.75		L213	AA	Hap1	3.08	3.48		L112	TT	Hap2	3.43	3.77
L217	Hap1	Hap1	4.61	5.66								L061	--	4.15	4.87		L215	AA	Hap1	4.5	5.22		L113	TT	Hap2	3.91	3.65
L218	Hap1	Hap1	4.4	5.74								L062	--	4.59	5.64		L217	AA	Hap1	4.61	5.66		L114	CC	Hap1	5.48	6.09
L219	Hap1	Hap1	4.18	4.66								L063	--	4.21	4.92		L218	AA	Hap1	4.4	5.74		L115	CC	Hap1	4.76	5.35
L224	Hap1	Hap1	5.35	6.88								L064	--	4.29	5.06		L222	GG	Hap2	4.93	5.65		L117	CC	Hap1	5.21	5.71
L227	Hap1	Hap1	4.22	5.39								L065	--	4.75	5.52		L224	AA	Hap1	5.35	6.88		L118	TT	Hap2	4.63	5.38
L231	Hap1	Hap1	4.09	4.33								L066	--	4.17	4.7		L225	AA	Hap1	4.6	4.92		L121	TT	Hap2	4.86	5.22
L232	Hap1	Hap1	4.26	4.93								L067	--	3.62	3.93		L226	GG	Hap2	3.26	4.15		L124	TT	Hap2	3.91	4.9
L233	Hap1	Hap1	5.49	5.54								L068	--	4.17	5.13		L227	AA	Hap1	4.22	5.39		L125	CC	Hap1	3.42	4.31
L241	Hap1	Hap1	5.09	5.53								L069	--	4.86	5.22		L228	GG	Hap2	3.97	4.83		L131	CC	Hap1	5.84	7.1
L247	Hap1	Hap1	5.39	6.38								L070	--	4.21	5.01		L230	GG	Hap2	5.56	6.19		L132	CC	Hap1	4.41	5.84
L250	Hap1	Hap1	4.22	5.01								L071	--	4.03	5.11		L231	AA	Hap1	4.09	4.33		L133	CC	Hap1	4.63	5.67
L252	Hap2	Hap2	5.01	6.31								L072	--	4.45	5.43		L233	AA	Hap1	5.49	5.54		L135	TT	Hap2	4.12	5.07
L253	Hap1	Hap1	4.29	5.01								L073	--	3.43	4.3		L237	GG	Hap2	4.65	6.06		L138	TT	Hap2	3.77	4.78
												L074	--	3.53	4.34		L238	GG	Hap2	3.89	3.66		L139	CC	Hap1	4.22	4.6
												L075	--	4.73	5.81		L239	GG	Hap2	3.25	3.27		L141	TT	Hap2	2.92	2.86
												L076	--	4.5	6.4		L240	GG	Hap2	4.1	4.78		L142	CC	Hap1	4.14	4.6
												L077	--	4.02	4.47		L241	AA	Hap1	5.09	5.53		L145	TT	Hap2	4	4.5
												L078	--	4.93	5.72		L243	GG	Hap2	3.39	3.54		L148	CC	Hap1	5.16	5.21
												L079	--	4.83	5.65		L244	GG	Hap2	4.15	4.25		L153	TT	Hap2	3.83	5.03
												L080	--	5.29	5.86		L245	GG	Hap2	5.11	6.01		L154	CC	Hap1	5.31	6.51
												L081	--	4.87	5.69		L247	AA	Hap1	5.39	6.38		L155	TT	Hap2	5.4	5.97
												L082	--	4.87	5.26		L250	AA	Hap1	4.22	5.01		L156	TT	Hap2	3.75	4.65
												L083	AA	3.93	4.87								L157	CC	Hap1	4.13	4.89
												L084	--	3.99	4.73								L160	CC	Hap1	5.23	6.3
												L085	--	4.32	5.47								L161	CC	Hap1	4.47	5.44
												L086	--	5.2	5.35								L162	CC	Hap1	4.96	5.55
												L087	--	5.61	6.18								L163	CC	Hap1	5.41	5.94
												L088	--	2.99	3.76								L166	CC	Hap1	5.56	6.87
												L089	--	3.99	4.5								L167	TT	Hap2	4.54	4.93
												L090	--	3.51	3.82								L169	CC	Hap1	5.29	6.37
												L091	--	3.65	3.94								L172	CC	Hap1	4.49	5.44
												L092	--	2.93	3.28								L173	CC	Hap1	4.5	5.56
												L093	--	4.01	4.26								L175	CC	Hap1	4.34	5.18
												L094	--	5.27	6.19								L181	CC	Hap1	4.81	5.89
												L095	--	2.84	3.58								L182	TT	Hap2	4.46	4.9
												L096	--	3.67	4.69								L188	TT	Hap2	4.01	4.78
												L097	--	4.42	5.85								L192	TT	Hap2	3.84	4.24
												L098	--	3.37	4.45								L196	TT	Hap2	4.53	5.15
												L099	--	4.01	5.14								L197	TT	Hap2	4.23	4.91
												L100	--	4.69	5.06								L198	CC	Hap1	4.77	5.28
												L101	--	5.19	6.36								L199	CC	Hap1	4.55	5.31
												L102	--	4.75	6.16								L200	TT	Hap2	4.82	5.42
												L103	--	4.26	4.81								L201	CC	Hap1	5.35	6.29
												L104	--	3.94	4.31								L202	CC	Hap1	5.74	7
												L105	--	4.17	4.62								L203	TT	Hap2	4.76	5.77
												L106	--	4.49	4.62								L204	CC	Hap1	5.45	6.43
												L107	--	4.18	4.53								L205	TT	Hap2	5.57	6.29
												L108	--	4.47	4.48								L207	TT	Hap2	4.53	5.05
												L109	--	4.54	4.71								L208	CC	Hap1	5.02	6.59
												L110	--	3.5	4.02								L210	TT	Hap2	4.1	4.63
												L111	--	5.95	6.1								L211	TT	Hap2	5.5	6.67
												L112	--	3.43	3.77								L212	TT	Hap2	4.16	4.7
												L113	--	3.91	3.65								L214	CC	Hap1	4.71	5.6
												L114	--	5.48	6.09								L215	CC	Hap1	4.5	5.22
												L115	--	4.76	5.35								L217	CC	Hap1	4.61	5.66
												L116	--	2.73	2.76								L218	CC	Hap1	4.4	5.74
												L117	--	5.21	5.71								L219	CC	Hap1	4.18	4.66
												L118	--	4.63	5.38								L220	TT	Hap2	4	5
												L119	--	4.57	4.6								L221	TT	Hap2	4.41	5.03
												L120	--	4.21	4.84								L222	TT	Hap2	4.93	5.65
												L121	--	4.86	5.22								L225	CC	Hap1	4.6	4.92
												L122	--	3.89	4.55								L226	TT	Hap2	3.26	4.15
												L123	--	3.31	4.08								L227	CC	Hap1	4.22	5.39
												L124	--	3.91	4.9								L228	TT	Hap2	3.97	4.83
												L125	--	3.42	4.31								L229	TT	Hap2	4.34	4.88
												L126	--	3.92	4								L230	TT	Hap2	5.56	6.19
												L127	--	4.55	5.06								L232	CC	Hap1	4.26	4.93
												L128	--	3.93	4.11								L233	CC	Hap1	5.49	5.54
												L129	--	5.31	6.45								L234	TT	Hap2	4.77	5.05
												L130	--	5.25	6.45								L235	TT	Hap2	4.73	5.43
												L131	--	5.84	7.1								L237	TT	Hap2	4.65	6.06
												L132	--	4.41	5.84								L238	TT	Hap2	3.89	3.66
												L133	--	4.63	5.67								L239	TT	Hap2	3.25	3.27
												L134	--	4.37	4.43								L240	TT	Hap2	4.1	4.78
												L135	--	4.12	5.07								L241	CC	Hap1	5.09	5.53
												L136	--	4.07	5.1								L243	TT	Hap2	3.39	3.54
												L137	--	4.29	4.99								L244	TT	Hap2	4.15	4.25
												L138	--	3.77	4.78								L245	TT	Hap2	5.11	6.01
												L139	--	4.22	4.6								L246	TT	Hap2	4.37	5.06
												L140	--	3.68	4.68								L247	CC	Hap1	5.39	6.38
												L141	--	2.92	2.86								L249	TT	Hap2	3.81	5.09
												L142	--	4.14	4.6								L250	CC	Hap1	4.22	5.01
												L143	--	4.92	5.47								L251	TT	Hap2	3.7	4.33
												L144	--	3.87	4.61								L252	TT	Hap2	5.01	6.31
												L145	AA	4	4.5								L253	TT	Hap2	4.29	5.01
												L146	--	3.87	4.6
												L147	--	3.62	4.02
												L148	--	5.16	5.21
												L149	--	4.22	5.23
												L150	--	5.43	6.01
												L151	--	2.97	2.84
												L152	--	3.86	4.78
												L153	--	3.83	5.03
												L154	--	5.31	6.51
												L155	--	5.4	5.97
												L156	--	3.75	4.65
												L157	--	4.13	4.89
												L158	--	3.83	4.58
												L159	--	5.04	5.69
												L160	--	5.23	6.3
												L161	--	4.47	5.44
												L162	--	4.96	5.55
												L163	--	5.41	5.94
												L164	--	5.17	5.75
												L165	--	3.91	4.18
												L166	--	5.56	6.87
												L167	--	4.54	4.93
												L168	--	5.04	5.7
												L169	--	5.29	6.37
												L170	--	4.68	5.52
												L171	--	4.42	5.03
												L172	--	4.49	5.44
												L173	--	4.5	5.56
												L174	--	4.25	5.5
												L175	--	4.34	5.18
												L176	--	5.05	6.03
												L177	--	4.06	4.97
												L178	--	4.56	5.01
												L179	--	4.77	6.2
												L180	--	4.07	5.07
												L181	--	4.81	5.89
												L182	--	4.46	4.9
												L183	--	2.96	3.08
												L184	--	3.12	3.94
												L185	--	4.45	5.21
												L186	--	4.6	6.39
												L187	--	3.8	3.89
												L188	--	4.01	4.78
												L189	--	3.63	4.47
												L190	--	4.1	4.84
												L191	AA	3.82	4.24
												L192	--	3.84	4.24
												L193	--	3.78	4.48
												L194	--	3.89	4.49
												L195	--	4.68	4.58
												L196	--	4.53	5.15
												L197	--	4.23	4.91
												L198	--	4.77	5.28
												L199	--	4.55	5.31
												L200	--	4.82	5.42
												L201	--	5.35	6.29
												L202	--	5.74	7
												L203	--	4.76	5.77
												L204	--	5.45	6.43
												L205	--	5.57	6.29
												L206	--	4.69	5.03
												L207	--	4.53	5.05
												L208	--	5.02	6.59
												L209	--	3.46	4.03
												L210	--	4.1	4.63
												L211	--	5.5	6.67
												L212	--	4.16	4.7
												L213	--	3.08	3.48
												L214	--	4.71	5.6
												L215	--	4.5	5.22
												L216	--	4.51	5.37
												L217	--	4.61	5.66
												L218	--	4.4	5.74
												L219	--	4.18	4.66
												L220	--	4	5
												L221	--	4.41	5.03
												L222	--	4.93	5.65
												L223	--	4.03	4.01
												L224	--	5.35	6.88
												L225	--	4.6	4.92
												L226	--	3.26	4.15
												L227	--	4.22	5.39
												L228	--	3.97	4.83
												L229	--	4.34	4.88
												L230	--	5.56	6.19
												L231	--	4.09	4.33
												L232	--	4.26	4.93
												L233	--	5.49	5.54
												L234	--	4.77	5.05
												L235	--	4.73	5.43
												L236	--	4.6	5.76
												L237	AA	4.65	6.06
												L238	--	3.89	3.66
												L239	--	3.25	3.27
												L240	--	4.1	4.78
												L241	--	5.09	5.53
												L242	--	3.66	4.3
												L243	--	3.39	3.54
												L244	--	4.15	4.25
												L245	--	5.11	6.01
												L246	--	4.37	5.06
												L247	--	5.39	6.38
												L248	--	4.13	4.23
												L249	--	3.81	5.09
												L250	--	4.22	5.01
												L251	--	3.7	4.33
												L252	AA	5.01	6.31
												L253	--	4.29	5.01
